# Supplementary material for: MLL1 is required for PAX7 expression and satellite cell self-renewal in mice
Source: Nat Commun. 2019 Sep 18;10:4256. doi: 10.1038/s41467-019-12086-9 (PMC6751293; doi:10.1038/s41467-019-12086-9)
Supplement: Supplementary file 4 — Supplementary Data 1 [file 41467_2019_12086_MOESM4_ESM.xlsx]

## Sheet: probeset values.TXT
Supplementary Data file 1. Microarray data from control and Mll1 cKO myoblasts.
Probe Set ID	Gene Symbol	Affy#4957_1.0_(MoGene-1_0-st-v1).rma-gene-default-Signal (Ctrl)	Affy#4958B_1.0_(MoGene-1_0-st-v1).rma-gene-default-Signal (cKO)	Gene Symbol	Chromosome	Strand	Start	Stop	cKO-Ctr		Fold change
10372226	Myf5	9.50906	6.14007	Myf5	chr10	-	106919964	106923190	-3.36899	Myf5	-10.3316
10536324	Asb4	9.99279	7.12324	Asb4	chr6	+	5333386	5383022	-2.86954	ankyrin repeat and SOCS box containing 4	-7.30835
10508719	---	9.175	7.02964	---	chr4	+	131865380	131865515	-2.14535	Snora16a (small nucleolar RNA, H/ACA box)	-4.42401
10516906	---	10.4773	8.48818	---	chr4	-	131908237	131908441	-1.98917	Snora73b (small nucleolar RNA, H/ACA box)	-3.97009
10516908	---	10.3898	8.47044	---	chr4	-	131908690	131908894	-1.91936	Snora73a (small nucleolar RNA, H/ACA box)	-3.78255
10344096	---	3.97247	2.38592	---	---	---	0	0	-1.58655	Intronic normalization control	-3.0033
10453394	Six2	9.20118	7.66802	Six2	chr17	-	86083608	86087594	-1.53316	Sine oculis homeobox homolog 2	-2.8942
10458762	---	8.1124	6.60518	---	chr18	-	45445487	45445762	-1.50722		-2.84261
10344566	---	3.89079	2.38592	---	---	---	0	0	-1.50487		-2.83799
10340601	---	4.74388	3.26673	---	---	---	0	0	-1.47715		-2.78398
10342087	---	5.05701	3.60468	---	---	---	0	0	-1.45233		-2.73649
10339115	---	4.10034	2.68237	---	---	---	0	0	-1.41797		-2.67209
10338657	---	8.28087	6.8675	---	---	---	0	0	-1.41337		-2.66358
10338089	---	4.34676	2.93518	---	---	---	0	0	-1.41159		-2.66029
10338227	---	4.74682	3.34728	---	---	---	0	0	-1.39954		-2.63818
10402512	---	10.0896	8.69113	---	chr12	-	106269287	106269559	-1.39846		-2.6362
10341766	---	6.02993	4.63364	---	---	---	0	0	-1.39629		-2.63224
10382104	---	10.5862	9.19623	---	chr11	+	106362307	106362376	-1.39		-2.62078
10342260	---	5.58072	4.22648	---	---	---	0	0	-1.35424		-2.55662
10341453	---	3.37156	2.01845	---	---	---	0	0	-1.35311		-2.55462
10342110	---	4.77042	3.42791	---	---	---	0	0	-1.34251		-2.53592
10339123	---	4.00994	2.71031	---	---	---	0	0	-1.29963		-2.46165
10342225	---	4.39408	3.09525	---	---	---	0	0	-1.29883		-2.46029
10341595	---	9.00646	7.70765	---	---	---	0	0	-1.29881		-2.46025
10339604	---	4.3765	3.08892	---	---	---	0	0	-1.28758		-2.44119
10472809	Dlx1	9.00281	7.74134	Dlx1	chr2	+	71367502	71372038	-1.26147	distal-less homeobox 1	-2.3974
10340992	---	7.22909	5.97816	---	---	---	0	0	-1.25093		-2.37995
10343971	---	4.47696	3.24422	---	---	---	0	0	-1.23275		-2.35014
10405380	Fgfr4	9.00104	7.77161	Fgfr4	chr13	+	55254001	55270120	-1.22943	fibroblast growth factor receptor 4	-2.34474
10342654	---	4.74536	3.52009	---	---	---	0	0	-1.22526		-2.33798
10342453	---	4.65931	3.43593	---	---	---	0	0	-1.22338		-2.33493
10343108	---	4.09927	2.87681	---	---	---	0	0	-1.22247		-2.33345
10341002	---	5.76777	4.55101	---	---	---	0	0	-1.21676		-2.32424
10584524	---	4.65109	3.44705	---	chr9	+	39858175	39860601	-1.20405		-2.30385
10341393	---	4.48569	3.28293	---	---	---	0	0	-1.20276		-2.30179
10373610	Olfr767	7.64371	6.46103	Olfr767	chr10	-	128516088	128517017	-1.18268	olfactory receptor	-2.26998
10338282	---	8.32783	7.14654	---	---	---	0	0	-1.18129		-2.2678
10338762	---	4.6249	3.45263	---	---	---	0	0	-1.17226		-2.25365
10342785	---	5.8502	4.68635	---	---	---	0	0	-1.16385		-2.24054
10341040	---	4.73308	3.57287	---	---	---	0	0	-1.16022		-2.23491
10468046	Lbx1	7.97265	6.8236	Lbx1	chr19	-	45308135	45309815	-1.14906	ladybird homeobox 1 (muscle migration)	-2.21769
10343931	---	4.38053	3.23302	---	---	---	0	0	-1.14751		-2.2153
10492169	Mab21l1	6.58842	5.4593	Mab21l1	chr3	+	55586434	55588923	-1.12913	mab-21-like 1	-2.18726
10339314	---	4.76781	3.65013	---	---	---	0	0	-1.11768		-2.16998
10342781	---	4.35181	3.23462	---	---	---	0	0	-1.11719		-2.16924
10342882	---	4.87132	3.75455	---	---	---	0	0	-1.11677		-2.16861
10338521	---	6.53951	5.42448	---	---	---	0	0	-1.11503		-2.16599
10340020	---	5.29959	4.18569	---	---	---	0	0	-1.11389		-2.16429
10392825	OTTMUSG00000003606	7.7669	6.66733	OTTMUSG00000003606	chr11	-	114882003	114909644	-1.09957		-2.14291
10343295	---	5.8735	4.77987	---	---	---	0	0	-1.09364		-2.13412
10392834	OTTMUSG00000003606	7.57506	6.4888	OTTMUSG00000003606	chr11	-	114892800	114898969	-1.08626		-2.12322
10341668	---	5.3785	4.29377	---	---	---	0	0	-1.08474		-2.12099
10455813	Lmnb1	8.9139	7.83662	Lmnb1	chr18	+	56867518	56913078	-1.07728	lamin B1	-2.11005
10341475	---	6.54695	5.46988	---	---	---	0	0	-1.07706		-2.10974
10338367	---	5.24974	4.17698	---	---	---	0	0	-1.07277		-2.10347
10344303	---	4.19368	3.1264	---	---	---	0	0	-1.06728		-2.09548
10339305	---	4.39791	3.34228	---	---	---	0	0	-1.05564		-2.07863
10502949	---	9.62602	8.5723	---	chr3	-	153574574	153574654	-1.05372		-2.07588
10453049	Cdc42ep3	8.68536	7.63581	Cdc42ep3	chr17	-	79733067	79754431	-1.04955	CDC42 effector protein (Rho GTPase binding) 3	-2.06988
10375055	F830116E18Rik	5.48825	4.44293	F830116E18Rik	chr11	+	32186964	32187912	-1.04532		-2.06382
10505917	---	8.115	7.07456	---	chr4	+	90704591	90704964	-1.04044		-2.05685
10344132	---	4.85203	3.81499	---	---	---	0	0	-1.03704		-2.05201
10339985	---	3.73786	2.70113	---	---	---	0	0	-1.03673		-2.05157
10360745	Lbr	9.03522	8.0006	Lbr	chr1	-	183745447	183772492	-1.03462	lamin B receptor	-2.04858
10339151	---	7.43564	6.40305	---	---	---	0	0	-1.03259		-2.0457
10489503	Wfdc6a	4.14059	3.10834	Wfdc6a	chr2	-	164405020	164410677	-1.03225	WAP four-disulfide core domain 6 (protease inhibitor)	-2.04521
10342793	---	6.34453	5.3142	---	---	---	0	0	-1.03033		-2.04249
10425046	LOC626711	7.26998	6.24784	LOC626711	chr15	+	77532463	77533052	-1.02214		-2.03093
10340175	---	5.16337	4.14242	---	---	---	0	0	-1.02095		-2.02925
10341524	---	6.11061	5.09174	---	---	---	0	0	-1.01887		-2.02634
10342146	---	6.04869	5.03245	---	---	---	0	0	-1.01624		-2.02264
10342204	---	7.18175	6.17051	---	---	---	0	0	-1.01125		-2.01565
10515090	Cdkn2c	8.02682	7.01997	Cdkn2c	chr4	-	109333481	109338280	-1.00685	cyclin-dependent kinase inhibitor 2C (p18, inhibits CDK4)	-2.00952
10517486	---	4.44211	3.43799	---	chr4	-	136164963	136165720	-1.00412		-2.00572
10459227	---	5.20309	4.19955	---	chr18	-	61808850	61808912	-1.00354		-2.00491
10342212	---	5.79769	4.79456	---	---	---	0	0	-1.00313		-2.00434
10404061	Hist1h2bb	10.6084	9.60544	Hist1h2bb	chr13	+	23838603	23839393	-1.00293	histone cluster 1, H2bb (histone H2B family)	-2.00406
10338975	---	3.9883	2.98729	---	---	---	0	0	-1.00101		-2.0014
10586064	Anp32a	9.90363	8.90432	Anp32a	chr9	+	62189235	62226609	-0.999307	Anp32a acidic (leucine-rich) nuclear phosphoprotein 32 family, member A	-1.99904
10341354	---	8.62059	7.62644	---	---	---	0	0	-0.994146		-1.9919
10344076	---	7.21687	6.22385	---	---	---	0	0	-0.993017		-1.99034
10343794	---	6.86542	5.87283	---	---	---	0	0	-0.992596		-1.98976
10549222	Bcat1	9.32584	8.33964	Bcat1	chr6	-	144947673	145024603	-0.9862		-1.98096
10574149	Nlrc5	5.01194	4.02762	Nlrc5	chr8	+	97044723	97044806	-0.984324		-1.97839
10515113	Hnrnpa3	10.8786	9.89641	Hnrnpa3	chr4	-	111479963	111481031	-0.982176		-1.97544
10344741	Hnrnpa3	10.8786	9.89641	Hnrnpa3	chr1	+	9564657	9565730	-0.982176		-1.97544
10514313	Gm13280	5.57553	4.6055	Gm13280	chr4	-	88322191	88322760	-0.970027		-1.95888
10437222	Hnrnpa3	11.0491	10.0801	Hnrnpa3	chr16	+	97711654	97712727	-0.96906		-1.95756
10338582	---	3.37139	2.40534	---	---	---	0	0	-0.966046		-1.95348
10440186	Crybg3	6.85145	5.88583	Crybg3	chr16	-	59491922	59555578	-0.965619		-1.9529
10339408	---	5.16704	4.20148	---	---	---	0	0	-0.965559		-1.95282
10599972	Hnrnpa3	11.0174	10.0533	Hnrnpa3	chrX	+	68450546	68468203	-0.96413		-1.95089
10492045	Hnrnpa3	11.7411	10.7782	Hnrnpa3	chr3	+	54285345	54286864	-0.96297		-1.94932
10340487	---	6.10386	5.14166	---	---	---	0	0	-0.962202		-1.94828
10343085	---	6.08321	5.12118	---	---	---	0	0	-0.962029		-1.94805
10342931	---	4.98794	4.02862	---	---	---	0	0	-0.959319		-1.94439
10340095	---	4.38587	3.4285	---	---	---	0	0	-0.957367		-1.94176
10396608	Syne2	7.32669	6.36936	Syne2	chr12	+	77026619	77026709	-0.957324		-1.9417
10339625	---	5.75011	4.79358	---	---	---	0	0	-0.956525		-1.94063
10343961	---	3.1498	2.19633	---	---	---	0	0	-0.953474		-1.93653
10340820	---	4.14915	3.19575	---	---	---	0	0	-0.953397		-1.93643
10490815	Gm5841	5.98588	5.03352	Gm5841	chr3	+	8327501	8329899	-0.952359		-1.93503
10341630	---	5.32461	4.3731	---	---	---	0	0	-0.951519		-1.93391
10339512	---	5.09007	4.14025	---	---	---	0	0	-0.949812		-1.93162
10339568	---	7.6934	6.74833	---	---	---	0	0	-0.945073		-1.92529
10499130	Rnu73b	7.73983	6.79655	Rnu73b	chr3	-	85944540	85944610	-0.943281		-1.9229
10528200	Hnrnpa3	10.8945	9.9518	Hnrnpa3	chr5	-	16235811	16236892	-0.942714		-1.92214
10343440	---	6.52927	5.58822	---	---	---	0	0	-0.941051		-1.91993
10338905	---	4.3614	3.42635	---	---	---	0	0	-0.935047		-1.91195
10339739	---	5.04773	4.11392	---	---	---	0	0	-0.933809		-1.91031
10343894	---	4.32961	3.39802	---	---	---	0	0	-0.931591		-1.90738
10477001	---	7.54842	6.61687	---	chr2	+	151142278	151200783	-0.931543		-1.90731
10340359	---	3.73491	2.80628	---	---	---	0	0	-0.928632		-1.90347
10340532	---	4.50394	3.57582	---	---	---	0	0	-0.928125		-1.9028
10340662	---	5.42961	4.50313	---	---	---	0	0	-0.926485		-1.90064
10340706	---	8.42844	7.50219	---	---	---	0	0	-0.926249		-1.90033
10344589	---	6.85177	5.92611	---	---	---	0	0	-0.925657		-1.89955
10375232	---	6.59305	5.66888	---	chr11	+	38032637	38033311	-0.924163		-1.89758
10339031	---	3.7566	2.83308	---	---	---	0	0	-0.923514		-1.89673
10341426	---	5.44318	4.52208	---	---	---	0	0	-0.921099		-1.89356
10342347	---	5.84061	4.92264	---	---	---	0	0	-0.917971		-1.88946
10339184	---	4.39776	3.48068	---	---	---	0	0	-0.917076		-1.88828
10340933	---	4.25554	3.33956	---	---	---	0	0	-0.915976		-1.88685
10603698	Gm1549	5.38633	4.4716	Gm1549	chrX	-	12605226	12605390	-0.91473		-1.88522
10341004	---	2.7977	1.88305	---	---	---	0	0	-0.91465		-1.88511
10509571	Pla2g2c	5.34271	4.42948	Pla2g2c	chr4	+	138281264	138300490	-0.913232		-1.88326
10532709	---	8.36337	7.45089	---	chr5	-	113845257	113845325	-0.912481		-1.88228
10341818	---	4.23647	3.32552	---	---	---	0	0	-0.910956		-1.88029
10553895	---	5.52389	4.61323	---	chr7	+	71350692	71350797	-0.910661		-1.87991
10343134	---	4.25857	3.35002	---	---	---	0	0	-0.908555		-1.87716
10404152	Fam65b	7.99941	7.09373	Fam65b	chr13	+	24706475	24825679	-0.905678		-1.87342
10538352	---	7.56124	6.65679	---	chr6	+	53383968	53384131	-0.904454		-1.87184
10340765	---	4.63009	3.72626	---	---	---	0	0	-0.903827		-1.87102
10369704	Hnrnph3	8.52494	7.62436	Hnrnph3	chr10	-	62478396	62486595	-0.900585		-1.86682
10341562	---	5.0268	4.12662	---	---	---	0	0	-0.900185		-1.86631
10507431	---	5.85746	4.95899	---	chr4	+	116704273	116704391	-0.898465		-1.86408
10473008	Hnrnpa3	11.0876	10.1923	Hnrnpa3	chr2	+	75497334	75507464	-0.89523		-1.85991
10341434	---	4.22961	3.33611	---	---	---	0	0	-0.893505		-1.85768
10338352	---	4.39206	3.49865	---	---	---	0	0	-0.893414		-1.85757
10338739	---	5.10733	4.21454	---	---	---	0	0	-0.892793		-1.85677
10340398	---	3.05866	2.16778	---	---	---	0	0	-0.890884		-1.85431
10342456	---	4.56144	3.67087	---	---	---	0	0	-0.890572		-1.85391
10342777	---	6.79833	5.90961	---	---	---	0	0	-0.888717		-1.85153
10560028	Vmn2r54	4.50752	3.62007	Vmn2r54	chr7	-	13200687	13201247	-0.887448		-1.8499
10408950	---	4.9372	4.05135	---	chr13	-	46443078	46443192	-0.885848		-1.84785
10360934	Rrp15	8.54811	7.66295	Rrp15	chr1	-	188544857	188573214	-0.885162		-1.84697
10577219	AF366264	3.80689	2.92605	AF366264	chr8	-	13836373	13838372	-0.880844		-1.84145
10343890	---	3.82207	2.94213	---	---	---	0	0	-0.879941		-1.8403
10484733	---	7.48993	6.61007	---	chr2	-	88150989	88151927	-0.879864		-1.8402
10410560	Trip13	8.62415	7.74449	Trip13	chr13	-	74049906	74075215	-0.879665		-1.83995
10344334	---	8.75675	7.87859	---	---	---	0	0	-0.878158		-1.83803
10343505	---	4.19897	3.32113	---	---	---	0	0	-0.877841		-1.83762
10343539	---	4.6627	3.78543	---	---	---	0	0	-0.877268		-1.83689
10342030	---	5.36484	4.48971	---	---	---	0	0	-0.875134		-1.83418
10497209	Mrps28	7.40169	6.52896	Mrps28	chr3	-	8802154	8923857	-0.872736		-1.83113
10343493	---	4.33928	3.46701	---	---	---	0	0	-0.872273		-1.83054
10365134	---	9.0043	8.13206	---	chr10	+	80967367	80967463	-0.872242		-1.83051
10384502	---	4.59028	3.71974	---	chr11	-	18702294	18702425	-0.870544		-1.82835
10494322	Anp32e	9.34844	8.47814	Anp32e	chr3	+	95733214	95750899	-0.870302		-1.82805
10338202	---	7.55155	6.68151	---	---	---	0	0	-0.870046		-1.82772
10586907	Mns1	7.57818	6.70874	Mns1	chr9	+	72286342	72306383	-0.869446		-1.82696
10338959	---	5.87283	5.0046	---	---	---	0	0	-0.86823		-1.82542
10487040	Fbn1	8.89602	8.02783	Fbn1	chr2	-	125126332	125333729	-0.868183		-1.82536
10344705	---	5.55884	4.69072	---	chr1	+	6864053	6864139	-0.86812		-1.82528
10412251	Ndufs4	10.9604	10.0932	Ndufs4	chr13	-	115078632	115178288	-0.86717		-1.82408
10342478	---	7.92503	7.05802	---	---	---	0	0	-0.867001		-1.82387
10437149	---	7.72331	6.85683	---	chr16	+	95414810	95414857	-0.866473		-1.8232
10600593	Hnrnpa3	11.5146	10.6494	Hnrnpa3	chrX	+	77702076	77703905	-0.86519		-1.82158
10503370	Hnrnpa3	10.8341	9.96894	Hnrnpa3	chr4	+	12159942	12161837	-0.86519		-1.82158
10342168	---	4.37128	3.50713	---	---	---	0	0	-0.864156		-1.82027
10342414	---	6.42568	5.56226	---	---	---	0	0	-0.863414		-1.81934
10343869	---	5.56137	4.69932	---	---	---	0	0	-0.862051		-1.81762
10344030	---	5.74462	4.88291	---	---	---	0	0	-0.861714		-1.8172
10408249	---	5.25884	4.3981	---	chr13	-	23895440	23895552	-0.860744		-1.81597
10435501	Stfa1	4.49851	3.63807	Stfa1	chr16	+	36180220	36285457	-0.860448		-1.8156
10568735	Ebf3	9.01691	8.15764	Ebf3	chr7	-	144385404	144506128	-0.859263		-1.81411
10339136	---	4.514	3.65529	---	---	---	0	0	-0.858711		-1.81342
10338136	---	6.90224	6.04409	---	---	---	0	0	-0.858157		-1.81272
10338603	---	6.56108	5.70729	---	---	---	0	0	-0.853791		-1.80724
10339008	---	3.50493	2.65154	---	---	---	0	0	-0.853392		-1.80674
10342864	---	5.7539	4.90081	---	---	---	0	0	-0.853091		-1.80637
10477536	5430413K10Rik	3.28247	2.4309	5430413K10Rik	chr2	+	154132980	154146380	-0.851579		-1.80447
10342751	---	5.33126	4.48051	---	---	---	0	0	-0.850756		-1.80345
10340466	---	9.62799	8.7778	---	---	---	0	0	-0.850193		-1.80274
10554325	5730590G19Rik	8.44254	7.59421	5730590G19Rik	chr7	+	86805082	86843246	-0.848331		-1.80042
10401109	Gpx2	5.53758	4.68992	Gpx2	chr12	-	77893322	77896493	-0.847666	glutathione peroxidase 2 (gastrointestinal)	-1.79959
10343904	---	8.68038	7.83342	---	---	---	0	0	-0.846963		-1.79871
10444665	Ddah2	9.3893	8.54365	Ddah2	chr17	+	35196030	35199040	-0.84565		-1.79707
10341588	---	4.3428	3.4974	---	---	---	0	0	-0.845394		-1.79676
10341544	---	2.97484	2.13448	---	---	---	0	0	-0.840361		-1.7905
10339332	---	5.28362	4.44486	---	---	---	0	0	-0.838769		-1.78852
10465831	5730408K05Rik	8.27669	7.43909	5730408K05Rik	chr19	-	8963028	8963175	-0.837607		-1.78708
10339788	---	5.62266	4.78579	---	---	---	0	0	-0.836866		-1.78617
10551529	---	7.07347	6.23674	---	chr7	+	29319791	29320111	-0.836727		-1.78599
10343978	---	3.69254	2.8563	---	---	---	0	0	-0.83624		-1.78539
10415013	---	7.55487	6.72103	---	chr14	+	54781680	54781718	-0.833834		-1.78242
10448998	Mslnl	6.62268	5.78908	Mslnl	chr17	-	25883733	25883824	-0.833597		-1.78212
10341364	---	10.3221	9.489	---	---	---	0	0	-0.833096		-1.7815
10388679	Abhd15	6.35344	5.52116	Abhd15	chr11	-	77330949	77332100	-0.832279		-1.7805
10355528	Tns1	7.93189	7.09973	Tns1	chr1	-	73982472	73982510	-0.832159		-1.78035
10343334	---	4.9517	4.12003	---	---	---	0	0	-0.831672		-1.77975
10415017	---	6.15725	5.32608	---	chr14	+	54793365	54793425	-0.831166		-1.77912
10421948	---	3.60388	2.7741	---	chr14	-	98064985	98065510	-0.829776		-1.77741
10340962	---	6.18189	5.35315	---	---	---	0	0	-0.828741		-1.77613
10338782	---	4.8384	4.00994	---	---	---	0	0	-0.828468		-1.7758
10363575	Dna2	7.99396	7.16579	Dna2	chr10	+	62409792	62436925	-0.828167		-1.77543
10341258	---	3.66192	2.83664	---	---	---	0	0	-0.825285		-1.77189
10595324	Htr1b	9.49456	8.67162	Htr1b	chr9	-	81524944	81526222	-0.822941		-1.76901
10393294	Qrich2	4.99234	4.17035	Qrich2	chr11	-	116302639	116315661	-0.821995		-1.76785
10338326	---	6.95768	6.13666	---	---	---	0	0	-0.821018		-1.76665
10339880	---	4.48415	3.66322	---	---	---	0	0	-0.820932		-1.76655
10399391	Gen1	9.22775	8.40729	Gen1	chr12	-	11246547	11272593	-0.82046		-1.76597
10487480	Bub1	9.90412	9.08372	Bub1	chr2	-	127626857	127657596	-0.8204		-1.7659
10340755	---	3.53164	2.71205	---	---	---	0	0	-0.819588		-1.7649
10341694	---	6.78867	5.97187	---	---	---	0	0	-0.816805		-1.7615
10338441	---	6.02156	5.20581	---	---	---	0	0	-0.815742		-1.7602
10508151	Clspn	7.25132	6.4362	Clspn	chr4	+	126234211	126271147	-0.815117		-1.75944
10344124	---	5.03626	4.22427	---	---	---	0	0	-0.811991		-1.75563
10338429	---	6.66236	5.85062	---	---	---	0	0	-0.811737		-1.75532
10350297	Kif14	7.28787	6.47666	Kif14	chr1	+	138362948	138424190	-0.811206	kinesin family member 14 (molecular motor, cell division)	-1.75468
10550332	Slc1a5	9.32815	8.51984	Slc1a5	chr7	+	17366695	17383623	-0.808308		-1.75116
10341565	---	4.0882	3.28025	---	---	---	0	0	-0.807957		-1.75073
10458195	Cdc25c	7.29144	6.48364	Cdc25c	chr18	-	34892647	34911162	-0.807806	Cdc25c	-1.75055
10586448	2810417H13Rik	9.99873	9.19377	2810417H13Rik	chr9	+	65738130	65751358	-0.804961		-1.7471
10567303	Coq7	7.14745	6.34263	Coq7	chr7	-	125653324	125676827	-0.804812		-1.74692
10473384	Slc43a3	9.95234	9.14851	Slc43a3	chr2	+	84776817	84798113	-0.803837		-1.74574
10467637	Arhgap19	8.25514	7.45276	Arhgap19	chr19	-	41841078	41876524	-0.802382		-1.74398
10339107	---	5.31771	4.51626	---	---	---	0	0	-0.801445		-1.74285
10465861	Incenp	8.95535	8.15564	Incenp	chr19	-	9946836	9973959	-0.799715		-1.74076
10586416	Pif1	6.40856	5.60892	Pif1	chr9	+	65434967	65443774	-0.799637		-1.74066
10390705	Gjd3	7.60212	6.80276	Gjd3	chr11	-	98841743	98844330	-0.799357		-1.74033
10474769	Bub1b	9.52186	8.72406	Bub1b	chr2	+	118423992	118467327	-0.797798		-1.73845
10534426	Fzd9	6.08899	5.29128	Fzd9	chr5	-	135725121	135726899	-0.797708	frizzled homolog 9	-1.73834
10531645	Hnrpdl	9.91236	9.11483	Hnrpdl	chr5	-	100463740	100468181	-0.797531		-1.73812
10340495	---	10.4659	9.66838	---	---	---	0	0	-0.797477		-1.73806
10550102	Lig1	8.95451	8.15741	Lig1	chr7	+	13862632	13896775	-0.797093		-1.7376
10545672	Mthfd2	10.0517	9.25658	Mthfd2	chr6	-	83255685	83267598	-0.795113		-1.73521
10371379	Nuak1	9.16711	8.37287	Nuak1	chr10	-	83834049	83903216	-0.794241		-1.73416
10478421	Kcnk15	6.56907	5.77552	Kcnk15	chr2	+	163679486	163684610	-0.793546		-1.73333
10578690	Neil3	8.2208	7.42762	Neil3	chr8	-	54672221	54724350	-0.793188		-1.7329
10342335	---	5.59536	4.80344	---	---	---	0	0	-0.791918		-1.73137
10371012	Lmnb2	7.96324	7.17236	Lmnb2	chr10	-	80363930	80380990	-0.790883	lamin b2	-1.73013
10535084	3110082I17Rik	8.59864	7.80952	3110082I17Rik	chr5	-	139835693	139936481	-0.78912		-1.72802
10351905	Spna1	6.43533	5.64676	Spna1	chr1	+	176102939	176178198	-0.788569		-1.72736
10359890	Nuf2	9.27958	8.49177	Nuf2	chr1	-	171428065	171461595	-0.787811		-1.72645
10375572	Olfr1382	4.14214	3.35543	Olfr1382	chr11	+	49348689	49349624	-0.786716		-1.72514
10562629	---	3.86107	3.07436	---	chr7	-	49000140	49018666	-0.786706		-1.72513
10344551	---	8.497	7.71075	---	---	---	0	0	-0.786249		-1.72458
10340429	---	8.3696	7.58449	---	---	---	0	0	-0.785108		-1.72322
10343726	---	3.55116	2.76743	---	---	---	0	0	-0.78373		-1.72158
10341665	---	4.77312	3.9895	---	---	---	0	0	-0.78362		-1.72144
10341408	---	5.62294	4.84009	---	---	---	0	0	-0.782844		-1.72052
10491897	---	5.73397	4.95128	---	chr3	+	48758644	48758807	-0.782697		-1.72034
10342859	---	4.87575	4.09415	---	---	---	0	0	-0.781599		-1.71904
10340680	---	6.38416	5.60257	---	---	---	0	0	-0.781588		-1.71902
10516852	Oprd1	5.96316	5.18197	Oprd1	chr4	-	131666641	131700401	-0.781194		-1.71855
10339466	---	3.46206	2.68092	---	---	---	0	0	-0.781148		-1.7185
10355668	---	6.31061	5.53008	---	chr1	-	74947232	74947295	-0.780531		-1.71776
10425211	Gcat	6.34616	5.56637	Gcat	chr15	+	78861304	78868784	-0.779789		-1.71688
10431635	---	4.876	4.09662	---	chr15	-	89884840	89884946	-0.779381		-1.71639
10341892	---	4.58063	3.80167	---	---	---	0	0	-0.778957		-1.71589
10474902	Rad51	8.96613	8.18852	Rad51	chr2	+	118938553	118961809	-0.777609		-1.71429
10588043	Rbp2	4.91807	4.14069	Rbp2	chr9	+	98390972	98410189	-0.777387		-1.71402
10413183	Gm10398	4.20987	3.43306	Gm10398	chr14	+	25732664	25732915	-0.776811		-1.71334
10340180	---	5.88814	5.11259	---	---	---	0	0	-0.775558		-1.71185
10340215	---	7.10916	6.33368	---	---	---	0	0	-0.775478		-1.71176
10556528	Pde3b	7.92372	7.14966	Pde3b	chr7	+	121558768	121681451	-0.77406		-1.71008
10539244	Tacr1	5.16932	4.39694	Tacr1	chr6	+	82352469	82510098	-0.772384		-1.70809
10379127	Spag5	8.86944	8.09794	Spag5	chr11	+	78115099	78135959	-0.771498		-1.70704
10342390	---	7.0197	6.24823	---	---	---	0	0	-0.77147		-1.70701
10389134	Slfn9	7.76082	6.99026	Slfn9	chr11	-	82793805	82805332	-0.770561		-1.70593
10553897	Mtmr10	10.1303	9.35983	Mtmr10	chr7	+	71442454	71485160	-0.770429		-1.70578
10462796	Kif11	9.99097	9.22092	Kif11	chr19	+	37450893	37496349	-0.77005		-1.70533
10519713	LOC635773	6.39517	5.6261	LOC635773	chr5	+	13080708	13081924	-0.769079		-1.70418
10461150	---	7.37084	6.60288	---	chr19	+	8798741	8798815	-0.767964		-1.70286
10405334	Eif4e1b	5.80201	5.03447	Eif4e1b	chr13	+	54885364	54889820	-0.767536		-1.70236
10339792	---	3.74852	2.98176	---	---	---	0	0	-0.76676		-1.70144
10561166	---	4.03526	3.26865	---	chr7	-	27833520	27834044	-0.766612		-1.70127
10338719	---	6.60727	5.84194	---	---	---	0	0	-0.765329		-1.69976
10380474	Hils1	5.8707	5.10607	Hils1	chr11	+	94828912	94829770	-0.764638		-1.69894
10382998	Birc5	8.56978	7.80616	Birc5	chr11	+	117710551	117717057	-0.763624		-1.69775
10511014	---	5.1793	4.41584	---	chr4	+	154635317	154636284	-0.763457		-1.69755
10340369	---	5.94086	5.17789	---	---	---	0	0	-0.762962		-1.69697
10504470	Melk	8.79554	8.03275	Melk	chr4	+	44313789	44377547	-0.762787		-1.69677
10343018	---	8.93853	8.17609	---	---	---	0	0	-0.762444		-1.69636
10555718	---	5.97291	5.21322	---	chr7	+	109690452	109691381	-0.759691		-1.69313
10339680	---	9.36559	8.60597	---	---	---	0	0	-0.759619		-1.69304
10510884	Megf6	6.81933	6.06062	Megf6	chr4	+	153633190	153633324	-0.758714		-1.69198
10343033	---	5.04778	4.2894	---	---	---	0	0	-0.758387		-1.6916
10506269	Ak3l1	6.29334	5.536	Ak3l1	chr4	+	101091895	101139600	-0.757344		-1.69038
10342138	---	5.90092	5.14438	---	---	---	0	0	-0.756534		-1.68943
10476740	Slc24a3	6.88564	6.12921	Slc24a3	chr2	+	144993795	145467689	-0.756427		-1.6893
10346137	Gm8357	6.05074	5.29453	Gm8357	chr1	+	48938557	48939567	-0.75621		-1.68905
10338842	---	3.40367	2.64951	---	---	---	0	0	-0.75416		-1.68665
10508721	Snora44	7.09344	6.33946	Snora44	chr4	+	131865856	131865984	-0.753977		-1.68644
10344567	---	3.81048	3.05866	---	---	---	0	0	-0.751821		-1.68392
10339981	---	5.90246	5.15131	---	---	---	0	0	-0.751149		-1.68313
10338949	---	4.75898	4.00814	---	---	---	0	0	-0.750836		-1.68277
10343500	---	4.8384	4.0882	---	---	---	0	0	-0.750201		-1.68203
10342433	---	4.8384	4.0882	---	---	---	0	0	-0.7502		-1.68203
10340477	---	4.64943	3.89929	---	---	---	0	0	-0.750141		-1.68196
10377763	Asgr2	4.99186	4.24363	Asgr2	chr11	+	69906146	69919689	-0.748233		-1.67973
10343673	---	4.18226	3.43429	---	---	---	0	0	-0.74797		-1.67943
10339104	---	7.67718	6.92944	---	---	---	0	0	-0.747746		-1.67917
10357705	Cntn2	5.03686	4.28951	Cntn2	chr1	-	134406004	134439493	-0.747349		-1.67871
10342060	---	7.47498	6.72774	---	---	---	0	0	-0.747236		-1.67857
10552570	Klk1b11	3.91544	3.16867	Klk1b11	chr7	+	51251249	51255245	-0.746769		-1.67803
10338640	---	3.37156	2.62479	---	---	---	0	0	-0.746769		-1.67803
10536401	Nxph1	4.67716	3.93039	Nxph1	chr6	+	8899815	9199267	-0.746768		-1.67803
10582501	Fanca	7.62517	6.87863	Fanca	chr8	-	125792200	125842476	-0.746541		-1.67777
10352048	Exo1	8.49701	7.75125	Exo1	chr1	+	177810929	177839424	-0.745757		-1.67685
10399087	Ncapg2	8.61825	7.87473	Ncapg2	chr12	+	117643875	117702005	-0.743512		-1.67425
10419715	Olfr1511 // Olfr1511	4.32419	3.5808	Olfr1511 // Olfr1511	chr14	-	53009490	53010446	-0.743389		-1.6741
10339484	---	6.87676	6.13345	---	---	---	0	0	-0.743302		-1.674
10397708	---	5.48417	4.74099	---	chr12	+	100744165	100782251	-0.743189		-1.67387
10386209	Olfr317	4.23147	3.48846	Olfr317	chr11	-	58545682	58546665	-0.743014		-1.67367
10430818	Tnfrsf13c	6.66216	5.92077	Tnfrsf13c	chr15	-	82052173	82054790	-0.74139		-1.67179
10339860	---	5.01553	4.27427	---	---	---	0	0	-0.741252		-1.67163
10414473	Olfr736	4.19204	3.45089	Olfr736	chr14	+	51012433	51013371	-0.74115		-1.67151
10339435	---	5.51361	4.77303	---	---	---	0	0	-0.740576		-1.67084
10481182	Fam163b	5.88917	5.1491	Fam163b	chr2	-	26967523	26997994	-0.740063		-1.67025
10342719	---	5.62609	4.88628	---	---	---	0	0	-0.739812		-1.66996
10407276	---	4.62557	3.88649	---	chr13	+	113827742	113827832	-0.739084		-1.66912
10568150	Kif22	8.94612	8.20773	Kif22	chr7	-	134171245	134185934	-0.738396		-1.66832
10341794	---	5.2543	4.51593	---	---	---	0	0	-0.738375		-1.6683
10352767	Nek2	8.86122	8.12419	Nek2	chr1	+	193645412	193656928	-0.737034		-1.66675
10562397	---	8.17852	7.44172	---	chr7	-	35393247	35395800	-0.736802		-1.66648
10343456	---	7.75388	7.01792	---	---	---	0	0	-0.735964		-1.66551
10428443	Kcnv1	4.44738	3.71144	Kcnv1	chr15	-	44937830	44946373	-0.735944		-1.66549
10591535	---	5.378	4.64225	---	chr9	-	21300939	21301008	-0.73575		-1.66526
10544406	Fam131b	7.10579	6.37048	Fam131b	chr6	-	42265312	42274591	-0.735315		-1.66476
10450843	H2-M5	5.31246	4.5773	H2-M5	chr17	-	37125500	37126469	-0.735157		-1.66458
10419296	Wdhd1	9.16745	8.43347	Wdhd1	chr14	-	47860619	47896488	-0.733978		-1.66322
10343216	---	6.24813	5.51435	---	---	---	0	0	-0.733781		-1.66299
10344285	---	4.28256	3.54948	---	---	---	0	0	-0.733081		-1.66219
10344464	---	5.54273	4.81004	---	---	---	0	0	-0.732697		-1.66174
10552110	Gm5731	5.30195	4.57023	Gm5731	chr7	+	34208689	34209060	-0.731721		-1.66062
10420877	Esco2	8.87072	8.13944	Esco2	chr14	-	66437875	66452739	-0.731281		-1.66011
10343131	---	4.6752	3.94405	---	---	---	0	0	-0.731145		-1.65996
10396606	Syne2	7.45884	6.72796	Syne2	chr12	+	77026256	77026467	-0.730884		-1.65966
10340732	---	4.94243	4.21212	---	---	---	0	0	-0.730311		-1.659
10340248	---	5.1404	4.41027	---	---	---	0	0	-0.730129		-1.65879
10519069	Plch2	5.68179	4.95279	Plch2	chr4	-	154357486	154417263	-0.729001		-1.65749
10344327	---	7.02341	6.29498	---	---	---	0	0	-0.728432		-1.65684
10342999	---	4.87429	4.14622	---	---	---	0	0	-0.728073		-1.65643
10388234	Gsg2	6.36163	5.63528	Gsg2	chr11	-	72948987	72951796	-0.726348		-1.65445
10545842	Fbxo41	5.12478	4.39854	Fbxo41	chr6	-	85419572	85452988	-0.726235		-1.65432
10374790	---	5.29497	4.56922	---	chr11	+	28856724	28857608	-0.725756		-1.65377
10343001	---	3.90104	3.17599	---	---	---	0	0	-0.725058		-1.65297
10379689	Taf15	9.32341	8.59849	Taf15	chr11	+	83286610	83320244	-0.724915		-1.6528
10607062	---	7.23384	6.50897	---	chrX	-	138304675	138304947	-0.724875		-1.65276
10341377	---	5.81599	5.09112	---	---	---	0	0	-0.724864		-1.65274
10344324	---	9.57857	8.85456	---	---	---	0	0	-0.724014		-1.65177
10447128	---	7.39869	6.67488	---	chr17	+	82938598	82938885	-0.723804		-1.65153
10340655	---	4.07223	3.34882	---	---	---	0	0	-0.723408		-1.65108
10349904	Golt1a	5.5201	4.79709	Golt1a	chr1	+	135206377	135219603	-0.723019		-1.65063
10343878	---	6.76413	6.04114	---	---	---	0	0	-0.722999		-1.65061
10559784	Olfr1347	5.90673	5.18384	Olfr1347	chr7	-	6440624	6441583	-0.722892		-1.65049
10464365	Kcnk18	4.92288	4.20057	Kcnk18	chr19	+	59294138	59311860	-0.722306		-1.64982
10439289	BC117090 // BC117090	3.25265	2.53104	BC117090 // BC117090	chr16	-	36321751	36334418	-0.721614		-1.64903
10384150	Purb	10.9998	10.2789	Purb	chr11	-	6368500	6368871	-0.72098		-1.6483
10364728	Mum1	7.84361	7.12265	Mum1	chr10	+	79689343	79707889	-0.720968		-1.64829
10343994	---	6.7862	6.06539	---	---	---	0	0	-0.720811		-1.64811
10444995	EG547347	7.67202	6.95177	EG547347	chr17	+	36258775	36265532	-0.720253		-1.64747
10576115	Il17c	5.93883	5.21897	Il17c	chr8	+	124945985	124947468	-0.719865		-1.64703
10590265	---	8.16521	7.44593	---	chr9	+	120038469	120038670	-0.719273		-1.64635
10414955	---	5.75005	5.03102	---	chr14	+	54210649	54211785	-0.719023		-1.64607
10446074	Uhrf1	9.22803	8.50926	Uhrf1	chr17	+	56442527	56462909	-0.718773		-1.64578
10343968	---	11.0776	10.3589	---	---	---	0	0	-0.71864		-1.64563
10341026	---	7.37197	6.65334	---	---	---	0	0	-0.718635		-1.64562
10338191	---	6.43447	5.71611	---	---	---	0	0	-0.718363		-1.64531
10381072	Cdc6	7.66678	6.94846	Cdc6	chr11	+	98769203	98785256	-0.718316		-1.64526
10414866	---	5.6362	4.9191	---	chr14	+	53822629	53855269	-0.717098		-1.64387
10339676	---	5.05821	4.34127	---	---	---	0	0	-0.716939		-1.64369
10340663	---	6.00048	5.28376	---	---	---	0	0	-0.716726		-1.64345
10544629	Tra2a	10.1688	9.45232	Tra2a	chr6	-	49193920	49214051	-0.716441		-1.64312
10361375	Fbxo5	8.92278	8.20635	Fbxo5	chr10	+	4541076	4547383	-0.716431		-1.64311
10418982	4930596D02Rik	4.50189	3.78561	4930596D02Rik	chr14	-	36622672	36625164	-0.71628		-1.64294
10398332	---	7.09242	6.37646	---	chr12	+	110810200	110810290	-0.715956	(Dlk1 linked)	-1.64257
10385824	Gm9837	4.14331	3.42754	Gm9837	chr11	-	53283507	53283887	-0.715773		-1.64236
10338092	---	6.32093	5.60574	---	---	---	0	0	-0.715198		-1.64171
10606071	Ercc6l	7.06616	6.35112	Ercc6l	chrX	-	99338296	99352372	-0.715041		-1.64153
10339067	---	5.35587	4.64115	---	---	---	0	0	-0.714723		-1.64117
10508917	Aim1l	4.85321	4.13872	Aim1l	chr4	+	133628383	133648416	-0.714484		-1.6409
10444824	H2-Q6	5.12457	4.41008	H2-Q6	chr17	+	35561822	35566994	-0.714484		-1.6409
10364326	Krtap10-10	5.83614	5.12165	Krtap10-10	chr10	+	77298692	77299997	-0.714484		-1.6409
10343438	---	3.64804	2.93382	---	---	---	0	0	-0.714226		-1.6406
10580135	---	6.90238	6.18875	---	chr8	-	86702613	86702693	-0.713633		-1.63993
10341443	---	7.51416	6.80119	---	---	---	0	0	-0.712971		-1.63918
10342737	---	4.3949	3.68209	---	---	---	0	0	-0.712807		-1.63899
10409790	4932411G14Rik	4.60105	3.88886	4932411G14Rik	chr13	-	59827293	59833113	-0.712187		-1.63829
10341448	---	4.58491	3.87355	---	---	---	0	0	-0.71136		-1.63735
10341192	---	4.793	4.08221	---	---	---	0	0	-0.710792		-1.6367
10338652	---	4.99285	4.28254	---	---	---	0	0	-0.710312		-1.63616
10414805	---	7.47249	6.76288	---	chr14	+	53692438	53692948	-0.709608		-1.63536
10485445	Ehf	4.36503	3.65592	Ehf	chr2	-	103103590	103143353	-0.709106		-1.63479
10553042	Rasip1	5.03633	4.32753	Rasip1	chr7	+	52882901	52894462	-0.708799		-1.63444
10559341	Shank2	6.56854	5.86132	Shank2	chr7	+	151277617	151277696	-0.707221		-1.63266
10342704	---	5.63369	4.92692	---	---	---	0	0	-0.706764		-1.63214
10343564	---	4.9562	4.24985	---	---	---	0	0	-0.706349		-1.63167
10428763	Atad2	9.22332	8.51748	Atad2	chr15	-	57925601	57966637	-0.705845		-1.6311
10591556	Spc24	7.75486	7.04921	Spc24	chr9	-	21559886	21564733	-0.70565		-1.63088
10414736	---	6.65294	5.94797	---	chr14	+	53398185	53398672	-0.704975		-1.63012
10592201	Chek1	9.10042	8.39634	Chek1	chr9	-	36516067	36534212	-0.704073		-1.6291
10550810	V1rd7	3.58747	2.88372	V1rd7	chr7	+	24416997	24419457	-0.703748		-1.62873
10472499	---	4.1117	3.40796	---	chr2	+	68669074	68669463	-0.703748		-1.62873
10416122	---	5.44125	4.73858	---	chr14	+	67587066	67588705	-0.70267		-1.62751
10339236	---	6.54021	5.83775	---	---	---	0	0	-0.702465		-1.62728
10476989	Gins1	7.60987	6.90828	Gins1	chr2	+	150735337	150757014	-0.701589		-1.6263
10427997	Ankrd33b	5.80546	5.10404	Ankrd33b	chr15	-	31226419	31297320	-0.701412		-1.6261
10504609	---	7.25392	6.55285	---	chr4	+	45903499	45903588	-0.701069		-1.62571
10343270	---	7.42251	6.72218	---	---	---	0	0	-0.700334		-1.62488
10427418	---	4.572	3.87202	---	chr15	-	3695892	3696875	-0.699984		-1.62449
10341410	---	4.99206	4.29224	---	---	---	0	0	-0.699819		-1.6243
10377405	Aurkb	10.8126	10.113	Aurkb	chr11	+	68859145	68865166	-0.69965		-1.62411
10542310	Cdkn1b	8.75509	8.0555	Cdkn1b	chr6	+	134870435	134874331	-0.699593	Cdkn1b p27 inhibits CDK2 or CDK4	-1.62405
10605674	Pola1	8.14037	7.44088	Pola1	chrX	-	90550106	90877494	-0.699491		-1.62393
10521136	Whsc1	9.06041	8.36113	Whsc1	chr5	+	34185790	34238361	-0.699283		-1.6237
10390979	Krt31	4.78727	4.0882	Krt31	chr11	-	99907960	99911865	-0.699063		-1.62345
10595848	Spsb4	5.78923	5.09017	Spsb4	chr9	-	96843901	96919237	-0.699055		-1.62344
10343087	---	3.33584	2.63803	---	---	---	0	0	-0.697809		-1.62204
10386963	Hs3st3a1	4.89952	4.20215	Hs3st3a1	chr11	-	64248635	64249314	-0.69737		-1.62155
10343141	---	3.31467	2.61814	---	---	---	0	0	-0.696528		-1.6206
10476005	A730036I17Rik	4.38178	3.68574	A730036I17Rik	chr2	+	129044705	129061340	-0.696039		-1.62005
10509030	Runx3	6.13302	5.43712	Runx3	chr4	+	134676560	134733905	-0.695897		-1.61989
10339850	---	4.80233	4.10661	---	---	---	0	0	-0.695721		-1.61969
10435565	Hcls1	5.65136	4.95573	Hcls1	chr16	+	36935099	36963300	-0.695627		-1.61959
10474689	Fam98b	8.84553	8.15118	Fam98b	chr2	+	117075475	117097276	-0.694346		-1.61815
10421877	Diap3	8.26359	7.56924	Diap3	chr14	-	86949278	87541031	-0.694341		-1.61815
10338507	---	6.50911	5.8149	---	---	---	0	0	-0.694213		-1.618
10392142	Cd79b	5.30354	4.6096	Cd79b	chr11	-	106172655	106175984	-0.693936		-1.61769
10340723	---	2.9171	2.22344	---	---	---	0	0	-0.693652		-1.61737
10556573	1110006G14Rik	5.5622	4.86998	1110006G14Rik	chr7	+	123175493	123176064	-0.692226		-1.61577
10408081	Hist1h1b	10.7441	10.0521	Hist1h1b	chr13	-	21871752	21872423	-0.69206		-1.61559
10348637	Olfr1412	4.79604	4.10419	Olfr1412	chr1	+	94484909	94485874	-0.691859		-1.61536
10340030	---	5.62441	4.93316	---	---	---	0	0	-0.691245		-1.61468
10603005	---	6.65831	5.9672	---	chrX	+	158789569	158791939	-0.691111		-1.61453
10414487	Olfr744	4.37651	3.6854	Olfr744	chr14	+	51237899	51238871	-0.69111		-1.61453
10358816	Lamc1	8.94922	8.25818	Lamc1	chr1	-	155066050	155179916	-0.691032		-1.61444
10577424	---	3.59558	2.90584	---	chr8	-	22316447	22316551	-0.689738		-1.61299
10344364	---	8.56429	7.87521	---	---	---	0	0	-0.689075		-1.61225
10502029	Larp7	9.63705	8.94842	Larp7	chr3	-	127239632	127256267	-0.688633		-1.61176
10585410	Sh2d7	4.9783	4.28975	Sh2d7	chr9	+	54386791	54392827	-0.688542		-1.61165
10535282	Card11	5.29504	4.60717	Card11	chr5	-	141348944	141476536	-0.687866		-1.6109
10468783	Vax1	6.25186	5.56433	Vax1	chr19	-	59238849	59244519	-0.687539	ventral anterior homeobox 1	-1.61053
10367641	Mthfd1l	9.31486	8.62777	Mthfd1l	chr10	-	6190430	6373423	-0.687088		-1.61003
10545638	Tlx2	5.26119	4.57424	Tlx2	chr6	-	83018319	83020219	-0.686949	T-cell leukemia homeobox 2	-1.60988
10338726	---	4.55028	3.86353	---	---	---	0	0	-0.686746		-1.60965
10341199	---	4.93311	4.24637	---	---	---	0	0	-0.686738		-1.60964
10537831	Olfr47	4.15462	3.46807	Olfr47	chr6	+	43185577	43186635	-0.686551		-1.60943
10367624	---	5.13678	4.45039	---	chr10	-	5862148	5862307	-0.686384		-1.60925
10340380	---	8.23602	7.54976	---	---	---	0	0	-0.686261		-1.60911
10362899	F830002L21Rik	7.06294	6.37777	F830002L21Rik	chr10	+	43313234	43324226	-0.685173		-1.60789
10340893	---	4.52398	3.83901	---	---	---	0	0	-0.684973		-1.60767
10460146	---	5.40892	4.72447	---	chr19	+	3134221	3143065	-0.68445		-1.60709
10543118	Glcci1	6.41275	5.7287	Glcci1	chr6	-	8545738	8546878	-0.68406		-1.60665
10569303	---	7.06503	6.38177	---	chr7	-	149426259	149437382	-0.683255		-1.60576
10340535	---	3.80409	3.12095	---	---	---	0	0	-0.683142		-1.60563
10394075	Tex19.2	4.63075	3.94796	Tex19.2	chr11	-	120977531	120979991	-0.682795		-1.60525
10390763	Ccr7	5.5113	4.82959	Ccr7	chr11	-	99005513	99016391	-0.681717		-1.60405
10601011	Kif4	8.63272	7.95108	Kif4	chrX	+	97821076	97922553	-0.681647	Kif4	-1.60397
10340714	---	4.06597	3.38492	---	---	---	0	0	-0.681045		-1.6033
10345190	Lgsn	5.02205	4.34105	Lgsn	chr1	+	31233280	31261572	-0.680999		-1.60325
10483410	Abcb11	3.8938	3.21343	Abcb11	chr2	-	69076339	69180644	-0.68037		-1.60255
10446027	Chaf1a	8.26173	7.58148	Chaf1a	chr17	+	56179839	56207450	-0.680245		-1.60241
10450365	---	9.82388	9.1445	---	chr17	-	35088958	35089020	-0.679382		-1.60145
10342174	---	6.50202	5.82292	---	---	---	0	0	-0.679097		-1.60114
10478075	---	5.93255	5.25366	---	chr2	+	158205270	158205402	-0.678892		-1.60091
10517056	---	5.33151	4.65298	---	chr4	-	133076667	133076735	-0.678529		-1.60051
10528172	---	6.10977	5.43229	---	chr5	-	13763298	13763772	-0.677476		-1.59934
10343088	---	5.3183	4.64106	---	---	---	0	0	-0.677237		-1.59907
10342257	---	2.71403	2.03724	---	---	---	0	0	-0.676795		-1.59858
10339686	---	5.34601	4.66965	---	---	---	0	0	-0.67636		-1.5981
10560443	Gipr	5.56231	4.8862	Gipr	chr7	-	19742727	19750443	-0.676111		-1.59783
10510227	Hmgb1	6.81163	6.13561	Hmgb1	chr4	+	146753039	146753684	-0.676023		-1.59773
10361760	Timm8a1	8.23164	7.55593	Timm8a1	chr10	+	11329055	11330256	-0.675706		-1.59738
10339753	---	9.28679	8.61139	---	---	---	0	0	-0.675396		-1.59704
10413270	4933413J09Rik	4.86689	4.19174	4933413J09Rik	chr14	+	27177033	27219942	-0.675151		-1.59676
10519012	Arhgef16	5.30254	4.62739	Arhgef16	chr4	-	153652579	153674161	-0.675151		-1.59676
10555838	Olfr635	3.86522	3.19011	Olfr635	chr7	+	111127690	111128655	-0.675105		-1.59671
10522655	C530008M17Rik	5.69819	5.02308	C530008M17Rik	chr5	+	77188679	77199294	-0.675105		-1.59671
10391025	Krt15	5.27468	4.59957	Krt15	chr11	-	99993078	99997242	-0.675105		-1.59671
10372926	---	5.75829	5.08346	---	chr10	-	122422696	122422780	-0.674823		-1.5964
10585010	Apoa4	5.94486	5.27053	Apoa4	chr9	+	46048927	46051542	-0.674326		-1.59585
10492888	---	8.45206	7.77796	---	chr3	+	85904456	85904577	-0.674101		-1.5956
10416353	---	4.39741	3.72338	---	chr14	+	72530895	72531034	-0.674031		-1.59552
10529799	Cpeb2	6.74799	6.07469	Cpeb2	chr5	-	43626241	43626591	-0.673298		-1.59471
10497644	Sec62	7.77236	7.09939	Sec62	chr3	-	30692060	30692482	-0.672972		-1.59435
10450069	Gm7035	3.69403	3.02117	Gm7035	chr17	-	34112431	34115735	-0.672864		-1.59423
10497122	Depdc1a	7.72202	7.04926	Depdc1a	chr3	+	159158409	159192540	-0.672756		-1.59412
10581069	Gm9853	7.27974	6.60703	Gm9853	chr8	-	106875199	106876739	-0.672706		-1.59406
10474998	---	5.6377	4.965	---	chr2	+	119456854	119456972	-0.672706		-1.59406
10561854	Tbcb	8.49803	7.82547	Tbcb	chr7	-	31009150	31016805	-0.672554		-1.59389
10339967	---	7.80495	7.13261	---	---	---	0	0	-0.672342		-1.59366
10339043	---	4.05986	3.38802	---	---	---	0	0	-0.671842		-1.59311
10532588	Myo18b	7.86339	7.19158	Myo18b	chr5	-	113231386	113231494	-0.671809		-1.59307
10376468	Gm10435	6.03359	5.36235	Gm10435	chr11	+	58818208	58819851	-0.671241		-1.59244
10576051	Foxc2	8.67316	8.00206	Foxc2	chr8	+	123640071	123642795	-0.671101	Foxc2	-1.59229
10569291	Krtap5-2	4.91317	4.24236	Krtap5-2	chr7	-	149360440	149361910	-0.670809		-1.59197
10384595	4932414J04Rik	4.3386	3.66779	4932414J04Rik	chr11	-	21394733	21411183	-0.670809		-1.59197
10439084	Gm10818	5.42125	4.75048	Gm10818	chr16	-	32666507	32668114	-0.670771		-1.59192
10350128	Nav1	4.95251	4.28205	Nav1	chr1	+	137481350	137496527	-0.67046		-1.59158
10555087	---	8.32044	7.65041	---	chr7	+	104670318	104670426	-0.67003		-1.59111
10481835	Lmx1b	6.54057	5.87073	Lmx1b	chr2	-	33420056	33496128	-0.66985	LIM homeobox transcription factor 1, beta	-1.59091
10344442	---	7.32294	6.65386	---	---	---	0	0	-0.669085		-1.59006
10416037	Pbk	8.5003	7.83132	Pbk	chr14	+	66424676	66436659	-0.668977		-1.58995
10369301	Chst3	5.37968	4.71077	Chst3	chr10	-	59644275	59656987	-0.668908		-1.58987
10445633	Prph2	5.36094	4.69248	Prph2	chr17	+	47047434	47061875	-0.66846		-1.58938
10414760	---	5.61188	4.94342	---	chr14	+	53511693	53541717	-0.66846		-1.58938
10486262	Ltk	5.92409	5.25563	Ltk	chr2	-	119441988	119586167	-0.66846		-1.58938
10341148	---	4.24947	3.58149	---	---	---	0	0	-0.667977		-1.58884
10594251	Kif23	10.2552	9.58773	Kif23	chr9	-	61765289	61794564	-0.667457		-1.58827
10557519	Hirip3	7.19185	6.52442	Hirip3	chr7	+	134005486	134008637	-0.667426		-1.58824
10338197	---	4.38825	3.72101	---	---	---	0	0	-0.667244		-1.58804
10447688	4930506C21Rik	4.49902	3.83182	4930506C21Rik	chr17	-	8486925	8491421	-0.667207		-1.588
10429968	---	8.72049	8.05329	---	chr15	-	76390978	76392903	-0.667202		-1.58799
10526085	---	8.84529	8.17818	---	chr5	+	130295415	130295549	-0.667104		-1.58788
10339894	---	7.78089	7.11396	---	---	---	0	0	-0.666931		-1.58769
10341206	---	4.11883	3.45192	---	---	---	0	0	-0.666916		-1.58768
10339288	---	5.35528	4.68839	---	---	---	0	0	-0.666894		-1.58765
10462632	Kif20b	7.71944	7.05259	Kif20b	chr19	+	34996851	35050233	-0.666846		-1.5876
10526783	BC055004	4.76123	4.09448	BC055004	chr5	+	138671050	138694609	-0.666751		-1.58749
10425263	Gm10864	5.95812	5.29137	Gm10864	chr15	+	79024377	79024697	-0.666751		-1.58749
10550131	Pla2g4c	5.10523	4.43865	Pla2g4c	chr7	+	13911016	13945292	-0.666577		-1.5873
10583032	---	4.70007	4.03355	---	chr9	+	6594253	6594585	-0.666528		-1.58725
10535369	---	9.79202	9.12556	---	chr5	-	143614295	143615039	-0.666456		-1.58717
10415873	---	7.59941	6.93303	---	chr14	+	64346013	64346107	-0.66638		-1.58709
10422240	Slitrk1	4.57572	3.90953	Slitrk1	chr14	-	109310404	109312494	-0.666182		-1.58687
10501622	Gpr88	5.04889	4.38307	Gpr88	chr3	-	115952574	115956372	-0.665814		-1.58646
10414814	Gm13969	6.09794	5.43219	Gm13969	chr14	+	53752375	53752810	-0.665747		-1.58639
10430572	---	8.53172	7.86647	---	chr15	-	79396199	79396284	-0.665253		-1.58585
10353574	Col19a1	5.97155	5.30658	Col19a1	chr1	-	24264522	24594276	-0.664969		-1.58553
10352503	Bpnt1	10.1352	9.47035	Bpnt1	chr1	+	187156038	187181648	-0.664885		-1.58544
10426685	Dnajc22	4.63108	3.96632	Dnajc22	chr15	+	98929915	98935549	-0.66476		-1.5853
10564978	Blm	7.61229	6.94754	Blm	chr7	-	87599977	87679996	-0.664759		-1.5853
10344481	---	5.89724	5.23266	---	---	---	0	0	-0.664574		-1.5851
10357436	Mcm6	9.96	9.29563	Mcm6	chr1	-	130228167	130256241	-0.664375		-1.58488
10598596	Gm14501	4.61662	3.95232	Gm14501	chrX	+	8927725	8928251	-0.664301		-1.5848
10375214	---	4.35923	3.6955	---	chr11	+	35430318	35430427	-0.663727		-1.58417
10555832	Olfr632	4.87543	4.21171	Olfr632	chr7	+	111085896	111086849	-0.663727		-1.58417
10600584	---	4.55105	3.88736	---	chrX	+	75636044	75636563	-0.663691		-1.58413
10607557	---	5.62858	4.96515	---	chrX	-	154050621	154051053	-0.663429		-1.58384
10343956	---	5.1463	4.48289	---	---	---	0	0	-0.663406		-1.58382
10569356	---	7.14057	6.47735	---	chr7	-	149840829	149840901	-0.663221		-1.58361
10400649	Pole2	8.57204	7.90956	Pole2	chr12	-	70302760	70329177	-0.662479		-1.5828
10566630	5330417H12Rik	5.59573	4.93344	5330417H12Rik	chr7	-	114768047	114768379	-0.662295		-1.5826
10338348	---	8.16699	7.50487	---	---	---	0	0	-0.662113		-1.5824
10342555	---	7.6492	6.98766	---	---	---	0	0	-0.661538		-1.58177
10338120	---	11.1621	10.5007	---	---	---	0	0	-0.66143		-1.58165
10454836	1700066B19Rik	5.4432	4.78196	1700066B19Rik	chr18	+	35886643	35890523	-0.661249		-1.58145
10366401	---	3.4229	2.76165	---	chr10	+	112368480	112368634	-0.661249		-1.58145
10345393	Cfc1	4.93415	4.2729	Cfc1	chr1	+	34592493	34601156	-0.661249		-1.58145
10390707	Top2a	10.3341	9.67306	Top2a	chr11	-	98854261	98885429	-0.661085		-1.58127
10456516	---	6.23167	5.57062	---	chr18	+	69357775	69358654	-0.661054		-1.58124
10472408	Csrnp3	4.43562	3.77494	Csrnp3	chr2	+	65683899	65863663	-0.660684		-1.58083
10445494	---	5.5356	4.87491	---	chr17	+	46368480	46368568	-0.660683		-1.58083
10340232	---	5.80051	5.13986	---	---	---	0	0	-0.660644		-1.58079
10454198	Rnf125	6.74637	6.08575	Rnf125	chr18	+	21103126	21142349	-0.660621		-1.58076
10340988	---	6.5032	5.84262	---	---	---	0	0	-0.660574		-1.58071
10508996	2610002D18Rik	8.66337	8.00325	2610002D18Rik	chr4	+	134067017	134079679	-0.660124		-1.58022
10562637	Ccnb1	10.8834	10.2235	Ccnb1	chr7	-	49361266	49362555	-0.65987		-1.57994
10389670	Olfr463 // Olfr463	4.80281	4.14297	Olfr463 // Olfr463	chr11	-	87706489	87707424	-0.659849		-1.57992
10342103	---	5.06149	4.40204	---	---	---	0	0	-0.659452		-1.57948
10443494	Pi16	4.78299	4.12361	Pi16	chr17	+	29455827	29466358	-0.659377		-1.5794
10411739	Ccnb1	10.4989	9.8396	Ccnb1	chr13	-	101548687	101556441	-0.659312		-1.57933
10563608	---	6.21197	5.55285	---	chr7	-	53990153	53990833	-0.65912		-1.57912
10561369	BC089491	4.10492	3.4458	BC089491	chr7	-	29069671	29076205	-0.659119		-1.57912
10590279	Myrip	5.5042	4.84516	Myrip	chr9	+	120213191	120383952	-0.659044		-1.57904
10386951	Hs3st3b1	6.84014	6.18111	Hs3st3b1	chr11	-	63698195	63735786	-0.659028		-1.57902
10437040	Chaf1b	9.6388	8.98018	Chaf1b	chr16	+	93884146	93906360	-0.658619		-1.57857
10440953	Donson	7.47105	6.81255	Donson	chr16	-	91679510	91688998	-0.658499		-1.57844
10340233	---	5.51332	4.85513	---	---	---	0	0	-0.658194		-1.57811
10519642	Gm4959	5.1902	4.5324	Gm4959	chr5	+	10558353	10559556	-0.657805		-1.57768
10385248	Hmmr	8.17062	7.51302	Hmmr	chr11	-	40514897	40546924	-0.657598		-1.57745
10567788	Gsg1l	6.14186	5.48477	Gsg1l	chr7	-	133024217	133225925	-0.65709		-1.5769
10512480	Sit1	4.93602	4.27972	Sit1	chr4	-	43494936	43496594	-0.656302		-1.57604
10342588	---	7.80635	7.15019	---	---	---	0	0	-0.656158		-1.57588
10504668	---	5.72048	5.06459	---	chr4	+	45962322	45962457	-0.655887		-1.57558
10466920	Slc1a1	5.4748	4.81902	Slc1a1	chr19	-	28979940	28984070	-0.655779		-1.57547
10344226	---	3.21703	2.56136	---	---	---	0	0	-0.65567		-1.57535
10598222	4930408F14Rik // 4930408F14Rik	6.4916	5.83614	4930408F14Rik // 4930408F14Rik	chrX	+	4159656	4159872	-0.655459		-1.57512
10582586	1700054N08Rik	7.22205	6.56696	1700054N08Rik	chr8	-	126364731	126384109	-0.655086		-1.57471
10383313	Bahcc1	7.79202	7.13721	Bahcc1	chr11	+	120098013	120153596	-0.654815		-1.57441
10408787	---	4.16493	3.51055	---	chr13	-	39954232	39954396	-0.654388		-1.57395
10575255	Pkd1l3	5.45775	4.80344	Pkd1l3	chr8	+	112138417	112196492	-0.65431		-1.57386
10542239	Prp2	7.58668	6.93251	Prp2	chr6	+	132545964	132550720	-0.654172		-1.57371
10566993	Galntl4	6.24874	5.59498	Galntl4	chr7	-	118615170	118923491	-0.653766		-1.57327
10371770	Gas2l3	8.9022	8.24848	Gas2l3	chr10	-	88874272	88906721	-0.653717		-1.57322
10343567	---	6.6215	5.96814	---	---	---	0	0	-0.653357		-1.57282
10341843	---	4.74661	4.09339	---	---	---	0	0	-0.653219		-1.57267
10576883	Shcbp1	7.66574	7.01263	Shcbp1	chr8	-	4735976	4779554	-0.653109		-1.57255
10585276	Pou2af1	5.568	4.91548	Pou2af1	chr9	+	51021795	51048184	-0.652522		-1.57191
10339995	---	5.95381	5.30135	---	---	---	0	0	-0.652462		-1.57185
10344243	---	3.74138	3.08907	---	---	---	0	0	-0.65231		-1.57168
10598652	Gm14484	5.23586	4.58426	Gm14484	chrX	+	10889020	10889546	-0.6516		-1.57091
10338319	---	4.91116	4.25962	---	---	---	0	0	-0.651532		-1.57084
10338761	---	9.84922	9.1978	---	---	---	0	0	-0.651418		-1.57071
10442327	Cldn6	5.13443	4.48302	Cldn6	chr17	+	23816332	23819410	-0.651405		-1.5707
10531579	Hmgb1	10.9917	10.3408	Hmgb1	chr5	-	98504227	98504940	-0.6509		-1.57015
10397257	Vsx2	4.64485	3.99413	Vsx2	chr12	+	85910790	85936408	-0.650713	visual system homeobox 2	-1.56994
10515431	Kif2c	9.32277	8.67246	Kif2c	chr4	-	116832266	116855189	-0.650303		-1.5695
10488785	E2f1	8.92594	8.27567	E2f1	chr2	-	154385374	154395588	-0.650269		-1.56946
10595657	AF529169	5.06432	4.41442	AF529169	chr9	-	89484867	89517824	-0.649899		-1.56906
10367076	Prim1	8.88121	8.23166	Prim1	chr10	+	127452228	127467086	-0.649547		-1.56868
10523853	Aytl1b	4.41747	3.76817	Aytl1b	chr5	+	107860568	107864058	-0.649298		-1.5684
10406031	Lpcat1	8.84348	8.19419	Lpcat1	chr13	+	73604674	73653859	-0.649296		-1.5684
10341880	---	12.075	11.426	---	---	---	0	0	-0.64894		-1.56802
10524790	Cit	7.78513	7.13627	Cit	chr5	+	116295653	116456374	-0.648859		-1.56793
10338350	---	6.99596	6.34774	---	---	---	0	0	-0.648222		-1.56724
10340409	---	5.70023	5.05215	---	---	---	0	0	-0.648081		-1.56708
10343228	---	4.953	4.305	---	---	---	0	0	-0.648001		-1.567
10547689	Vmn2r26 // Vmn2r26	4.37177	3.72416	Vmn2r26 // Vmn2r26	chr6	-	123772832	123773308	-0.647612		-1.56657
10588035	Gm8560	8.83116	8.18356	Gm8560	chr9	+	98202068	98202650	-0.647603		-1.56656
10490970	---	4.34951	3.70296	---	chr3	+	19460253	19460416	-0.64655		-1.56542
10458938	Gm8594	7.09889	6.45254	Gm8594	chr18	-	54190418	54190964	-0.646356		-1.56521
10496204	Cenpe	8.94744	8.3012	Cenpe	chr3	+	134875527	134936504	-0.646236		-1.56508
10414932	---	6.38998	5.74399	---	chr14	+	54089431	54089906	-0.645984		-1.56481
10439068	Osta	4.30828	3.66256	Osta	chr16	-	32475615	32487965	-0.645718		-1.56452
10574429	---	5.26648	4.62137	---	chr8	+	102584016	102584532	-0.645115		-1.56386
10383891	Cabp7	5.76871	5.12361	Cabp7	chr11	-	4638824	4646781	-0.645105		-1.56385
10341320	---	5.62811	4.98317	---	---	---	0	0	-0.644932		-1.56367
10339237	---	8.90759	8.26321	---	---	---	0	0	-0.644382		-1.56307
10597996	Xcr1	4.62829	3.98395	Xcr1	chr9	-	123761436	123771246	-0.644338		-1.56302
10546929	Cidec	5.19273	4.54912	Cidec	chr6	-	113374628	113385749	-0.64361		-1.56223
10592652	9530085L02Rik	4.06945	3.42632	9530085L02Rik	chr9	-	42416941	42421150	-0.643134		-1.56172
10513943	Rasef	7.60416	6.96108	Rasef	chr4	-	73436557	73436910	-0.643084		-1.56166
10483559	Gm16510	4.6844	4.0417	Gm16510	chr2	-	70456685	70456933	-0.642701		-1.56125
10563883	Depdc1a	7.58646	6.94412	Depdc1a	chr7	-	65133346	65136664	-0.642336		-1.56085
10599001	Agtr2	6.32946	5.68737	Agtr2	chrX	+	21061752	21066290	-0.642091		-1.56059
10540296	---	5.17612	4.53434	---	chr6	+	102021462	102022244	-0.641783		-1.56026
10497520	Ect2	10.0964	9.45474	Ect2	chr3	-	26996144	27052761	-0.641631		-1.56009
10587633	Mrap2	4.44293	3.80137	Mrap2	chr9	+	87064367	87077656	-0.64156		-1.56002
10459471	Rax	5.6607	5.01914	Rax	chr18	-	66094290	66098743	-0.64156	retina and anterior neural fold homeobox	-1.56002
10603525	Ssxb2	3.68327	3.04191	Ssxb2	chrX	-	8031469	8268010	-0.64136		-1.5598
10584760	C030014I23Rik	4.20795	3.56668	C030014I23Rik	chr9	+	44286007	44287816	-0.641271		-1.5597
10430467	Slc16a8	5.54381	4.90282	Slc16a8	chr15	-	79081444	79085187	-0.640988		-1.5594
10408321	Gmnn	5.76067	5.11985	Gmnn	chr13	-	24843714	24853732	-0.640822		-1.55922
10474875	Casc5	9.21339	8.57264	Casc5	chr2	+	118872886	118929847	-0.640756		-1.55915
10443378	Gm749	4.94139	4.30064	Gm749	chr17	+	28686430	28689563	-0.640751		-1.55914
10549794	Gm5065	4.06015	3.4194	Gm5065	chr7	+	5302142	5312284	-0.64075		-1.55914
10414891	---	5.82341	5.18344	---	chr14	+	53914091	53918159	-0.639966		-1.55829
10342446	---	5.73503	5.09529	---	---	---	0	0	-0.639745		-1.55805
10494407	Hist2h2bb	9.36225	8.72264	Hist2h2bb	chr3	+	96073623	96082947	-0.639606		-1.5579
10385993	---	5.63539	4.99621	---	chr11	-	54844927	54845241	-0.63918		-1.55744
10492556	1110032F04Rik	4.76725	4.12814	1110032F04Rik	chr3	+	68673764	68676084	-0.639107		-1.55736
10345409	---	5.59853	4.95963	---	chr1	+	34850071	34850207	-0.638899		-1.55714
10387514	---	5.05577	4.41687	---	chr11	-	69419928	69420320	-0.638898		-1.55714
10546163	Mcm2	10.2725	9.63392	Mcm2	chr6	-	88833468	88848694	-0.638571		-1.55679
10587508	Ttk	7.82001	7.18154	Ttk	chr9	+	83728325	83765993	-0.638467		-1.55667
10440425	---	3.92463	3.28625	---	chr16	-	78423975	78424104	-0.63838		-1.55658
10452138	---	7.1311	6.49272	---	chr17	-	56851475	56852049	-0.638379		-1.55658
10406248	---	5.42587	4.78749	---	chr13	+	75646756	75647404	-0.638379		-1.55658
10479811	Mcm10	8.45403	7.81619	Mcm10	chr2	-	4911770	4933837	-0.637846		-1.556
10340033	---	4.73243	4.09462	---	---	---	0	0	-0.637801		-1.55596
10417620	Fezf2	5.19227	4.55484	Fezf2	chr14	-	13174616	13178358	-0.63743		-1.55556
10598592	1700012L04Rik	4.9221	4.28494	1700012L04Rik	chrX	+	8860888	8861414	-0.637157		-1.55526
10396367	Six6	4.88606	4.24891	Six6	chr12	+	74040881	74045886	-0.637157	Six6	-1.55526
10389877	Wfikkn2	4.17524	3.53808	Wfikkn2	chr11	-	94097276	94097707	-0.637157		-1.55526
10598650	OTTMUSG00000016789	5.42771	4.79055	OTTMUSG00000016789	chrX	+	10885853	10886379	-0.637156		-1.55526
10598648	OTTMUSG00000016789	5.30515	4.66799	OTTMUSG00000016789	chrX	+	10882684	10883210	-0.637156		-1.55526
10598646	Gm14484	5.42771	4.79055	Gm14484	chrX	+	10879518	10880044	-0.637156		-1.55526
10493003	Etv3l	6.52987	5.89286	Etv3l	chr3	+	87358691	87364474	-0.637007		-1.5551
10343953	---	7.18977	6.55279	---	---	---	0	0	-0.636973		-1.55506
10389395	Brip1	7.8472	7.21036	Brip1	chr11	-	85871638	86014695	-0.636842		-1.55492
10340356	---	6.75628	6.11951	---	---	---	0	0	-0.63677		-1.55484
10600736	---	4.32977	3.69329	---	chrX	+	88870724	88881008	-0.636479		-1.55453
10466515	Foxb2	6.2499	5.61395	Foxb2	chr19	-	16946806	16948320	-0.635952	Foxb2	-1.55396
10453629	9430020K01Rik	9.42521	8.78941	9430020K01Rik	chr18	+	4673922	4680300	-0.635794		-1.55379
10560608	Apoc2	4.33371	3.69798	Apoc2	chr7	-	20256933	20263290	-0.635727		-1.55372
10342403	---	4.3223	3.68679	---	---	---	0	0	-0.635509		-1.55349
10445839	Kif6	4.44729	3.81191	Kif6	chr17	+	49754461	49897962	-0.635383	Kif6	-1.55335
10464612	Cabp4	5.49905	4.86371	Cabp4	chr19	-	4135423	4139609	-0.635342		-1.55331
10344750	Sgk3	6.58678	5.95207	Sgk3	chr1	+	9788211	9892651	-0.634711		-1.55263
10589784	Dclk3	4.77041	4.1362	Dclk3	chr9	+	111341617	111391622	-0.634211		-1.55209
10514285	Ifnb1	4.04512	3.41091	Ifnb1	chr4	-	88167929	88168698	-0.63421		-1.55209
10343814	---	2.42227	1.78806	---	---	---	0	0	-0.63421		-1.55209
10604846	---	4.75678	4.12258	---	chrX	-	60287369	60288285	-0.63421		-1.55209
10591881	Hmgb1	11.1969	10.5628	Hmgb1	chr9	-	25032812	25033359	-0.63409		-1.55196
10514396	---	6.69962	6.06587	---	chr4	-	93211841	93211968	-0.633747		-1.55159
10573261	Asf1b	10.4638	9.83006	Asf1b	chr8	+	86479561	86494094	-0.633733		-1.55157
10364402	Slc1a6	4.73444	4.1013	Slc1a6	chr10	+	78243247	78277510	-0.633142		-1.55094
10499703	---	6.72246	6.08958	---	chr3	-	89771921	89772085	-0.632884		-1.55066
10529311	ENSMUSG00000073039	6.74845	6.11561	ENSMUSG00000073039	chr5	-	34065763	34066185	-0.632847		-1.55062
10490984	---	6.45133	5.81854	---	chr3	+	19668835	19669258	-0.632785		-1.55056
10470200	Lcn11	4.74165	4.10887	Lcn11	chr2	+	25632537	25634797	-0.632785		-1.55056
10596442	Ppm1m	7.95888	7.32652	Ppm1m	chr9	-	106096503	106101606	-0.632358		-1.5501
10338151	---	4.41036	3.77889	---	---	---	0	0	-0.631469		-1.54914
10591706	Elavl3	5.41561	4.78421	Elavl3	chr9	-	21822216	21856454	-0.631409		-1.54908
10548892	Arhgdib	8.99608	8.36496	Arhgdib	chr6	-	136872181	136890238	-0.631113		-1.54876
10415778	Arl11	5.70965	5.07858	Arl11	chr14	+	61928590	61930773	-0.631063		-1.54871
10344550	---	4.22851	3.59782	---	---	---	0	0	-0.630691		-1.54831
10547697	1700013D24Rik	4.57177	3.94114	1700013D24Rik	chr6	-	124297698	124307087	-0.630635		-1.54825
10565709	B3gnt6	4.69492	4.06429	B3gnt6	chr7	-	105340933	105347991	-0.630635		-1.54825
10522868	4930432K09Rik	4.61271	3.98228	4930432K09Rik	chr5	+	88254711	88275411	-0.63043		-1.54803
10366476	Ptprb	4.94597	4.31567	Ptprb	chr10	+	115712579	115821003	-0.630295		-1.54788
10459618	---	5.78453	5.15431	---	chr18	-	69937590	69937699	-0.630219		-1.5478
10473814	Mybpc3	5.1199	4.48998	Mybpc3	chr2	+	90958301	90976668	-0.629919		-1.54748
10339106	---	9.74088	9.11105	---	---	---	0	0	-0.629829		-1.54738
10344073	---	6.61183	5.98226	---	---	---	0	0	-0.62957		-1.5471
10340281	---	4.67342	4.04391	---	---	---	0	0	-0.629507		-1.54704
10572861	F2rl3	5.31745	4.68824	F2rl3	chr8	+	75285779	75287784	-0.629215		-1.54672
10507011	Dmrta2	6.42295	5.79398	Dmrta2	chr4	+	109650630	109656289	-0.628973		-1.54646
10560397	---	4.70172	4.07278	---	chr7	-	19271276	19271341	-0.628948		-1.54644
10459510	---	4.89408	4.26513	---	chr18	-	66378918	66378987	-0.628948		-1.54644
10351368	Gpa33	5.21413	4.58525	Gpa33	chr1	+	168060559	168096641	-0.628878		-1.54636
10348713	E030010N08Rik	5.61967	4.99115	E030010N08Rik	chr1	+	95077685	95120348	-0.62852		-1.54598
10515836	Ccnb1	10.4464	9.81832	Ccnb1	chr4	-	118614665	118615957	-0.628033		-1.54546
10511692	Nbn	6.32261	5.6955	Nbn	chr4	-	15884966	15885355	-0.627108		-1.54447
10383429	Npb	4.88408	4.25722	Npb	chr11	+	120469791	120470414	-0.626864		-1.5442
10587552	---	7.78791	7.16109	---	chr9	+	85366346	85366476	-0.626819		-1.54416
10369479	Lrrc20	5.89724	5.27053	Lrrc20	chr10	-	60938237	60938809	-0.626709		-1.54404
10384212	Wap	5.67525	5.04882	Wap	chr11	-	6533211	6538652	-0.626428		-1.54374
10406005	Irx2	7.56528	6.9389	Irx2	chr13	+	72766245	72771644	-0.626379	iroquois homeobox 2	-1.54369
10409044	4931429P17Rik	5.24406	4.61802	4931429P17Rik	chr13	-	48055699	48113977	-0.626044		-1.54333
10422232	Gm6219	6.86613	6.2402	Gm6219	chr14	-	106492367	106493050	-0.625926		-1.5432
10358537	Hmcn1	6.05562	5.42971	Hmcn1	chr1	-	152478297	152478441	-0.625908		-1.54318
10586491	Dapk2	8.11194	7.48622	Dapk2	chr9	+	66006043	66120049	-0.625725		-1.54299
10419711	Psma3	11.1069	10.4812	Psma3	chr14	-	52988593	52989139	-0.62567		-1.54293
10474825	D2Ertd750e	9.67973	9.0542	D2Ertd750e	chr2	+	118639739	118660375	-0.625534		-1.54278
10516518	Tlr12	4.51298	3.88753	Tlr12	chr4	-	128292891	128295733	-0.625448		-1.54269
10426592	Olfr282	6.15557	5.53012	Olfr282	chr15	+	98267902	98268828	-0.625447		-1.54269
10510172	Hmgb2	8.61434	7.98977	Hmgb2	chr4	+	145632869	145634248	-0.624567		-1.54175
10507990	Epha10	5.43407	4.80973	Epha10	chr4	+	124579831	124595113	-0.624337		-1.5415
10395889	Sstr1	4.54134	3.91705	Sstr1	chr12	+	59312791	59315431	-0.624299		-1.54146
10503176	Chd7	8.47005	7.84612	Chd7	chr4	+	8752609	8752692	-0.623932		-1.54107
10402140	Gm10431	6.92333	6.30033	Gm10431	chr12	-	102137225	102137614	-0.622997		-1.54007
10606546	Gm1971	5.23032	4.60752	Gm1971	chrX	-	115258395	115259129	-0.622807		-1.53987
10339304	---	5.26885	4.64671	---	---	---	0	0	-0.622134		-1.53915
10461158	Snhg1	7.35053	6.72868	Snhg1	chr19	+	8799831	8799899	-0.621852		-1.53885
10552121	Abpa	4.96756	4.34581	Abpa	chr7	+	34806586	34807900	-0.621754		-1.53874
10454061	---	5.10265	4.48096	---	chr18	+	14650501	14650755	-0.621694		-1.53868
10521731	Ncapg	8.91319	8.29178	Ncapg	chr5	+	46061272	46091191	-0.621408		-1.53838
10485955	Scg5	4.68251	4.06143	Scg5	chr2	-	113616524	113669278	-0.62108		-1.53803
10552240	Zfp507	8.26693	7.64622	Zfp507	chr7	+	36587612	36588046	-0.620712		-1.53763
10383389	Mrpl12	9.69787	9.07717	Mrpl12	chr11	+	120345833	120350068	-0.620695		-1.53762
10428672	Dscc1	5.87345	5.25293	Dscc1	chr15	-	54907656	54922046	-0.620519		-1.53743
10474081	Alx4	5.34444	4.72393	Alx4	chr2	+	93482545	93521496	-0.620512	ALX homeobox 4	-1.53742
10476791	4930529M08Rik	5.60079	4.98039	4930529M08Rik	chr2	+	145799208	145799367	-0.62039		-1.53729
10474129	Pamr1	4.54553	3.92514	Pamr1	chr2	+	102390207	102483198	-0.62039		-1.53729
10462084	---	3.23924	2.61885	---	chr19	+	22825095	22825162	-0.62039		-1.53729
10393687	Azi1	6.90908	6.28869	Azi1	chr11	-	119925749	119948132	-0.620389		-1.53729
10341933	---	8.2079	7.58818	---	---	---	0	0	-0.619718		-1.53657
10544717	Gm9953	4.19852	3.57898	Gm9953	chr6	-	51233531	51237854	-0.619531		-1.53638
10406229	Pcsk1	6.01696	5.3976	Pcsk1	chr13	+	75227329	75269946	-0.61936		-1.53619
10451805	Sgol1	8.8205	8.2014	Sgol1	chr17	-	53815385	53828637	-0.619104		-1.53592
10430909	Cyp2d26	4.79754	4.17851	Cyp2d26	chr15	-	82620535	82624675	-0.619033	Cyp2d26	-1.53585
10344387	---	11.1227	10.5038	---	---	---	0	0	-0.61895		-1.53576
10568810	E030019B06Rik	4.96609	4.34728	E030019B06Rik	chr7	-	146786979	146802208	-0.618808		-1.53561
10414947	EG667677	5.15786	4.53905	EG667677	chr14	+	54157846	54159574	-0.618807		-1.5356
10485261	Accsl	3.90189	3.28371	Accsl	chr2	-	93695520	93709260	-0.618184		-1.53494
10580532	Gm6658	7.05458	6.43649	Gm6658	chr8	-	93431838	93432314	-0.61809		-1.53484
10349872	---	5.39802	4.78004	---	chr1	+	135061035	135070387	-0.61798		-1.53472
10342111	---	6.75683	6.13915	---	---	---	0	0	-0.617679		-1.5344
10439483	Cdgap	8.23628	7.61904	Cdgap	chr16	-	38598456	38713148	-0.617239		-1.53394
10342258	---	3.66896	3.05199	---	---	---	0	0	-0.616972		-1.53365
10384443	---	4.23681	3.61993	---	chr11	-	14045089	14046962	-0.616882		-1.53356
10343045	---	6.02925	5.41237	---	---	---	0	0	-0.616879		-1.53355
10582809	Tk1	9.23059	8.61396	Tk1	chr8	-	129000148	129000312	-0.616633		-1.53329
10352092	Zfp238	7.69274	7.07621	Zfp238	chr1	+	179372538	179380895	-0.616524		-1.53318
10492957	Cd1d2	5.2857	4.66923	Cd1d2	chr3	+	86790480	86793702	-0.616469		-1.53312
10340897	---	4.98145	4.36535	---	---	---	0	0	-0.616092		-1.53272
10548300	Gm4696	3.63626	3.02078	Gm4696	chr6	-	128656526	128673064	-0.61548		-1.53207
10571870	Hmgb2	8.79618	8.18088	Hmgb2	chr8	+	59990673	59993291	-0.6153		-1.53188
10400883	Timm9	8.32714	7.71202	Timm9	chr12	-	72224159	72237662	-0.615124		-1.53169
10489406	Rims4	6.76756	6.1529	Rims4	chr2	-	163689617	163744419	-0.614654		-1.53119
10552343	---	6.17915	5.56455	---	chr7	+	49744181	49744415	-0.614594		-1.53113
10383010	Socs3	5.62573	5.01113	Socs3	chr11	+	117828445	117828886	-0.614593		-1.53113
10357261	Marco	5.05922	4.44462	Marco	chr1	-	122371115	122401661	-0.614593		-1.53113
10498593	Gm412	4.17998	3.56538	Gm412	chr3	-	67423718	67424641	-0.614593		-1.53113
10595439	---	6.17363	5.55925	---	chr9	-	85665958	85666087	-0.614384		-1.5309
10408062	Olfr1362	4.8791	4.26471	Olfr1362	chr13	-	21702889	21703873	-0.614384		-1.5309
10341194	---	9.32625	8.7121	---	---	---	0	0	-0.614151		-1.53066
10570738	---	4.92834	4.31426	---	chr8	+	22859657	22860439	-0.614086		-1.53059
10368243	Eya4	9.37233	8.75833	Eya4	chr10	-	22823974	23070592	-0.613999	Eya4	-1.5305
10581212	---	7.563	6.94953	---	chr8	-	107832264	107832360	-0.613471		-1.52994
10339294	---	4.14531	3.5319	---	---	---	0	0	-0.613412		-1.52987
10515257	Rad54l	8.09955	7.48617	Rad54l	chr4	-	115769580	115796264	-0.613381		-1.52984
10524234	Galnt9	4.96948	4.35683	Galnt9	chr5	+	110973721	111050401	-0.612651		-1.52907
10504775	Col15a1	5.42638	4.81374	Col15a1	chr4	+	47221035	47326037	-0.612647		-1.52906
10585586	Ube2s	10.8733	10.2608	Ube2s	chr9	+	56285258	56286256	-0.6125		-1.52891
10344128	---	6.70981	6.09734	---	---	---	0	0	-0.612467		-1.52887
10408060	Olfr1364	5.12771	4.51527	Olfr1364	chr13	-	21665379	21666323	-0.612444		-1.52885
10416271	---	7.5966	6.98426	---	chr14	+	70843317	70843398	-0.612338		-1.52873
10344206	---	5.90867	5.29636	---	---	---	0	0	-0.612303		-1.5287
10504660	---	5.11167	4.49973	---	chr4	+	45957210	45957370	-0.611939		-1.52831
10593167	---	5.63896	5.02732	---	chr9	-	46038246	46038515	-0.611641		-1.528
10371591	4930547N16Rik	7.53091	6.91927	4930547N16Rik	chr10	-	87554177	87609686	-0.611641		-1.528
10444218	---	5.01705	4.40558	---	chr17	+	34221560	34222768	-0.611469		-1.52781
10452709	Ndc80	7.90461	7.29319	Ndc80	chr17	-	71845442	71876197	-0.611418		-1.52776
10520247	1700022A21Rik	5.99332	5.38216	1700022A21Rik	chr5	+	24151271	24154678	-0.611156		-1.52748
10475019	Itpka	4.92241	4.31144	Itpka	chr2	+	119568073	119576989	-0.610974		-1.52729
10525858	---	5.39834	4.7874	---	chr5	+	125289180	125303346	-0.610942		-1.52726
10444268	Tap2	6.99495	6.38436	Tap2	chr17	+	34341159	34353266	-0.610586		-1.52688
10562685	---	4.35434	3.7438	---	chr7	-	50643056	50643307	-0.610542		-1.52683
10350806	Nphs2	4.63149	4.02095	Nphs2	chr1	+	158240856	158258166	-0.610542		-1.52683
10562856	Myh14	5.87072	5.26023	Myh14	chr7	-	51861189	51926213	-0.610493		-1.52678
10562649	---	9.69761	9.08775	---	chr7	-	49860571	49860656	-0.609862		-1.52611
10341827	---	6.50576	5.89628	---	---	---	0	0	-0.609477		-1.52571
10441856	Gm10512	5.42928	4.82027	Gm10512	chr17	+	13398485	13398643	-0.609009		-1.52521
10338559	---	4.93957	4.33105	---	---	---	0	0	-0.608524		-1.5247
10343526	---	4.19969	3.59131	---	---	---	0	0	-0.608386		-1.52455
10342374	---	4.11575	3.50738	---	---	---	0	0	-0.608369		-1.52453
10571737	AA386476	6.80514	6.1972	AA386476	chr8	+	48760746	48761072	-0.607939		-1.52408
10338187	---	5.92798	5.32077	---	---	---	0	0	-0.607205		-1.52331
10340776	---	6.5812	5.97414	---	---	---	0	0	-0.607061		-1.52315
10568714	Mki67	10.8664	10.2595	Mki67	chr7	-	142881471	142907979	-0.60687		-1.52295
10552942	Lhb	6.17494	5.56814	Lhb	chr7	+	52676316	52677224	-0.606799		-1.52288
10603742	---	4.16073	3.55417	---	chrX	-	15262411	15262517	-0.606558		-1.52262
10360185	---	10.1985	9.59202	---	chr1	-	173839168	173839253	-0.606478		-1.52254
10589190	---	4.19285	3.58651	---	chr9	+	108815594	108815711	-0.606341		-1.52239
10410136	LOC674402	5.63374	5.0274	LOC674402	chr13	-	64725574	64726069	-0.606341		-1.52239
10601549	---	7.44384	6.8375	---	chrX	+	113862436	113862564	-0.60634		-1.52239
10479247	9030418K01Rik	4.3625	3.75616	9030418K01Rik	chr2	+	178154977	178156113	-0.60634		-1.52239
10486290	---	6.69224	6.08613	---	chr2	-	119566566	119566692	-0.606114		-1.52215
10606689	Timm8a1	8.00417	7.39806	Timm8a1	chrX	-	131071797	131076206	-0.606107		-1.52215
10497615	1600017P15Rik	6.13624	5.53014	1600017P15Rik	chr3	-	30494268	30494686	-0.606095		-1.52213
10538106	Zfp775	5.80809	5.20255	Zfp775	chr6	+	48563179	48573226	-0.605535		-1.52154
10402608	1700001K19Rik	4.73443	4.1289	1700001K19Rik	chr12	-	111905930	111920810	-0.605534		-1.52154
10487380	Gm10766	6.22951	5.62425	Gm10766	chr2	-	127095445	127095768	-0.605262		-1.52125
10477924	Tgif2	7.24428	6.63907	Tgif2	chr2	+	156665813	156681303	-0.605211		-1.5212
10385153	Ccdc99	4.80985	4.20468	Ccdc99	chr11	-	34622692	34647126	-0.605174		-1.52116
10454709	Kif20a	10.2281	9.6232	Kif20a	chr18	+	34784649	34792931	-0.604951		-1.52093
10591129	Fat3	5.33975	4.73545	Fat3	chr9	-	15889703	15889764	-0.604302		-1.52024
10341575	---	6.94914	6.34485	---	---	---	0	0	-0.604281		-1.52022
10488938	Fam83c	4.97012	4.36588	Fam83c	chr2	-	155654919	155660590	-0.604243		-1.52018
10342732	---	9.4768	8.87261	---	---	---	0	0	-0.604197		-1.52013
10343126	---	5.40504	4.80116	---	---	---	0	0	-0.603884		-1.5198
10449452	Fkbp5	7.7443	7.14056	Fkbp5	chr17	-	28536042	28623094	-0.603745		-1.51966
10343321	---	5.03463	4.43108	---	---	---	0	0	-0.60355		-1.51945
10486789	Strc	4.83671	4.23348	Strc	chr2	-	121189464	121206676	-0.603232		-1.51912
10565994	Art2b // Art2b	3.25139	2.64866	Art2b // Art2b	chr7	-	108727374	108729675	-0.602734		-1.51859
10520506	Kcnk3	5.87283	5.27053	Kcnk3	chr5	+	30890460	30927643	-0.602297		-1.51813
10516495	CK137956	4.44756	3.8461	CK137956	chr4	-	127605247	127628628	-0.601469		-1.51726
10465740	---	3.55848	2.9571	---	chr19	-	8034020	8034128	-0.601372		-1.51716
10380109	Hsf5	4.67649	4.07511	Hsf5	chr11	+	87430666	87473044	-0.601372		-1.51716
10342273	---	5.41004	4.80877	---	---	---	0	0	-0.601263		-1.51704
10477233	Xkr7	5.52088	4.91997	Xkr7	chr2	+	152857588	152881511	-0.600909		-1.51667
10344322	---	6.57831	5.97761	---	---	---	0	0	-0.600706		-1.51646
10543783	Psma3	11.1961	10.5955	Psma3	chr6	-	31091979	31092641	-0.60053		-1.51627
10342705	---	5.86842	5.26812	---	---	---	0	0	-0.6003		-1.51603
10566205	Dub2a	5.26537	4.66516	Dub2a	chr7	-	110398563	110401041	-0.600211		-1.51594
10498357	F630111L10Rik	4.50546	3.90528	F630111L10Rik	chr3	-	58955066	58957418	-0.600185		-1.51591
10366517	Kcnmb4	5.77295	5.17283	Kcnmb4	chr10	+	115910220	115911443	-0.600122		-1.51584
10586184	Tipin	9.01608	8.41627	Tipin	chr9	+	64129414	64152601	-0.599816		-1.51552
10339363	---	3.82629	3.22653	---	---	---	0	0	-0.599768		-1.51547
10366048	B530045E10Rik	4.09427	3.49459	B530045E10Rik	chr10	+	98761522	98885681	-0.599681		-1.51538
10513630	Ambp	4.09036	3.4908	Ambp	chr4	-	62804309	62815189	-0.599559		-1.51525
10473414	Ssrp1	10.4826	9.88326	Ssrp1	chr2	+	84877358	84887268	-0.599383		-1.51507
10397642	---	7.90869	7.30936	---	chr12	+	99082658	99083329	-0.599332		-1.51501
10471216	Lamc3	6.481	5.88215	Lamc3	chr2	+	31742801	31802055	-0.59885		-1.51451
10525591	Kntc1	8.10516	7.50634	Kntc1	chr5	+	124199735	124271602	-0.598827		-1.51448
10552398	Lim2	5.35372	4.75521	Lim2	chr7	+	50685458	50691361	-0.598517		-1.51416
10343559	---	6.22378	5.62529	---	---	---	0	0	-0.598488		-1.51413
10562152	Mag	5.09671	4.49843	Mag	chr7	-	31684202	31699851	-0.598285		-1.51392
10342164	---	4.91675	4.31859	---	---	---	0	0	-0.598161		-1.51379
10576034	Irf8	5.64655	5.04861	Irf8	chr8	+	123260258	123280594	-0.597942		-1.51356
10339079	---	4.45465	3.85671	---	---	---	0	0	-0.597939		-1.51355
10344253	---	3.70936	3.11147	---	---	---	0	0	-0.597893		-1.5135
10552907	1700039E15Rik	4.35932	3.76147	1700039E15Rik	chr7	+	52537859	52544363	-0.597858		-1.51347
10343788	---	10.0048	9.40706	---	---	---	0	0	-0.597718		-1.51332
10359307	Tnn	4.79462	4.19695	Tnn	chr1	-	162015167	162083673	-0.597673		-1.51327
10357120	---	8.90621	8.30897	---	chr1	-	116784692	116784778	-0.597241		-1.51282
10466073	Gm10802	4.97134	4.37413	Gm10802	chr19	-	10915918	10916250	-0.597215		-1.51279
10386758	Slc5a10	4.75946	4.1623	Slc5a10	chr11	-	61486284	61534301	-0.597163		-1.51274
10340004	---	6.57387	5.9768	---	---	---	0	0	-0.597071		-1.51264
10377847	Gltpd2	5.18498	4.58792	Gltpd2	chr11	+	70332698	70334238	-0.597066		-1.51264
10344147	---	5.0987	4.50174	---	---	---	0	0	-0.596961		-1.51253
10340618	---	7.15024	6.55417	---	---	---	0	0	-0.596063		-1.51159
10343122	---	7.17314	6.57714	---	---	---	0	0	-0.596003		-1.51152
10381776	Mapt	5.05532	4.4595	Mapt	chr11	+	104092750	104193410	-0.595817		-1.51133
10565786	Mogat2	4.87733	4.28188	Mogat2	chr7	-	106367594	106387113	-0.595455		-1.51095
10342790	---	5.30875	4.71331	---	---	---	0	0	-0.59544		-1.51093
10582778	Tarbp1	7.35583	6.76042	Tarbp1	chr8	-	128950880	128998955	-0.595413		-1.51091
10521555	Lyar	8.8958	8.3004	Lyar	chr5	+	38611789	38625536	-0.5954		-1.51089
10340295	---	8.87109	8.27588	---	---	---	0	0	-0.595207		-1.51069
10450957	Cenpq	7.81565	7.22066	Cenpq	chr17	-	41060004	41071500	-0.594985		-1.51046
10450845	Mog	5.26256	4.66759	Mog	chr17	-	37147685	37160343	-0.59497		-1.51044
10413733	Sema3g	5.62615	5.03126	Sema3g	chr14	+	32031046	32043536	-0.594887		-1.51035
10574151	Nlrc5	5.77622	5.18157	Nlrc5	chr8	+	97045620	97045703	-0.594652		-1.51011
10338551	---	3.94885	3.35435	---	---	---	0	0	-0.5945		-1.50995
10360985	Cenpf	8.69321	8.09886	Cenpf	chr1	-	191465528	191511965	-0.594349		-1.50979
10588219	---	5.39249	4.79828	---	chr9	+	102454278	102455466	-0.594207		-1.50964
10387855	Alox15	4.81626	4.22208	Alox15	chr11	-	70157649	70165519	-0.594182		-1.50962
10497998	---	4.73544	4.14143	---	chr3	-	47034469	47034902	-0.594008		-1.50943
10588931	BC048562	4.63601	4.04205	BC048562	chr9	+	108338813	108348417	-0.593961		-1.50939
10341100	---	4.4037	3.80984	---	---	---	0	0	-0.593855		-1.50927
10375380	---	6.42066	5.82683	---	chr11	+	45642821	45643389	-0.593828		-1.50925
10511496	---	6.26973	5.67596	---	chr4	-	10365962	10366890	-0.593772		-1.50919
10525916	Tmem132b	6.41751	5.82409	Tmem132b	chr5	+	126102831	126179143	-0.593421		-1.50882
10499329	Rhbg	5.05053	4.45729	Rhbg	chr3	-	88046796	88058624	-0.593237		-1.50863
10588137	Dzip1l	7.95387	7.36066	Dzip1l	chr9	+	99530014	99569675	-0.593213		-1.5086
10436106	C330027C09Rik	9.28356	8.69045	C330027C09Rik	chr16	+	48994301	49019815	-0.593107		-1.50849
10461758	Keg1	4.20799	3.61519	Keg1	chr19	+	12770283	12794392	-0.592799		-1.50817
10341746	---	4.20332	3.61067	---	---	---	0	0	-0.592645		-1.50801
10339121	---	4.34995	3.75741	---	---	---	0	0	-0.592532		-1.50789
10340675	---	5.66237	5.06987	---	---	---	0	0	-0.592507		-1.50786
10525185	---	9.40406	8.81156	---	chr5	+	121655022	121655152	-0.5925		-1.50786
10457407	---	7.53018	6.93769	---	chr18	-	9726195	9726668	-0.592493		-1.50785
10522716	Polr2b	9.50733	8.91486	Polr2b	chr5	+	77739509	77778349	-0.592462		-1.50782
10505919	---	6.05744	5.46535	---	chr4	+	90823373	90823978	-0.592087		-1.50743
10505532	---	7.17298	6.58094	---	chr4	+	69514978	69515718	-0.592039		-1.50738
10420171	Adcy4	5.88243	5.2904	Adcy4	chr14	-	56387929	56402856	-0.592033		-1.50737
10528077	Dbf4	9.22614	8.63443	Dbf4	chr5	-	8396995	8422694	-0.591717		-1.50704
10487109	Cep152	5.51984	4.92814	Cep152	chr2	-	125388826	125450849	-0.591699		-1.50702
10514662	Gm10577	3.5104	2.91891	Gm10577	chr4	-	100692903	100693301	-0.591497		-1.50681
10448975	Chtf18	7.57175	6.98071	Chtf18	chr17	-	25855973	25864347	-0.591036		-1.50633
10437775	2310015D24Rik	5.59717	5.00637	2310015D24Rik	chr16	-	13516319	13519378	-0.590795		-1.50608
10358188	Gpr25	6.2426	5.65197	Gpr25	chr1	-	138154581	138157440	-0.590629		-1.5059
10341172	---	6.82584	6.23539	---	---	---	0	0	-0.590442		-1.50571
10354216	4933400N17Rik	5.50381	4.91345	4933400N17Rik	chr1	-	39722329	39729058	-0.590356		-1.50562
10582299	Trhr2	5.40771	4.81745	Trhr2	chr8	-	124880867	124884646	-0.590261		-1.50552
10561498	C330005M16Rik	4.91448	4.32423	C330005M16Rik	chr7	-	29392653	29416034	-0.590255		-1.50551
10444386	Gpsm3	6.42755	5.83735	Gpsm3	chr17	+	34726769	34728699	-0.590199		-1.50545
10393431	Tk1	8.97183	8.38198	Tk1	chr11	-	117676839	117687267	-0.589855		-1.5051
10378427	Olfr401	6.95467	6.3649	Olfr401	chr11	+	73934793	73935740	-0.58977		-1.50501
10422024	---	4.93306	4.34348	---	chr14	-	100918800	100919446	-0.589581		-1.50481
10344101	---	5.15382	4.56424	---	---	---	0	0	-0.589581		-1.50481
10583324	---	3.81791	3.22836	---	chr9	+	15487346	15487888	-0.589548		-1.50478
10489870	---	6.58738	5.99783	---	chr2	-	166912684	166913239	-0.589548		-1.50478
10341027	---	4.60042	4.01099	---	---	---	0	0	-0.589427		-1.50465
10341738	---	4.31996	3.73086	---	---	---	0	0	-0.5891		-1.50431
10559676	Ube2s	10.7584	10.1695	Ube2s	chr7	-	4759617	4763954	-0.58886		-1.50406
10347362	---	5.09174	4.50313	---	chr1	+	74440884	74440968	-0.588612		-1.5038
10341263	---	4.89247	4.30397	---	---	---	0	0	-0.588505		-1.50369
10344457	---	4.41906	3.83056	---	---	---	0	0	-0.588497		-1.50368
10521796	---	3.93094	3.34297	---	chr5	+	48615181	48615290	-0.587969		-1.50313
10490047	AY702102	3.81327	3.2253	AY702102	chr2	-	169787515	169788687	-0.587969		-1.50313
10492755	Fga	4.57801	3.99004	Fga	chr3	+	82836625	82837332	-0.587969		-1.50313
10364444	Madcam1	4.99475	4.407	Madcam1	chr10	+	79127328	79131282	-0.587746		-1.5029
10558698	Odf3	5.60505	5.01733	Odf3	chr7	+	148033704	148036913	-0.587715		-1.50286
10352971	Rb1cc1	7.36043	6.77271	Rb1cc1	chr1	-	6204693	6205373	-0.587715		-1.50286
10521696	Gm16401	4.38706	3.79935	Gm16401	chr5	+	44491681	44493754	-0.587715		-1.50286
10416332	B930095I24Rik	5.79698	5.20927	B930095I24Rik	chr14	+	70999222	71000069	-0.587715		-1.50286
10579165	Ncan	5.72595	5.13829	Ncan	chr8	-	72616981	72644709	-0.587655		-1.5028
10449292	Nkx2-5	7.08402	6.49682	Nkx2-5	chr17	-	26975610	26978510	-0.587201	Nkx2-5	-1.50233
10390917	Krtap2-4	7.25754	6.67051	Krtap2-4	chr11	-	99481276	99481686	-0.587027		-1.50215
10390915	Krtap2-4	7.25754	6.67051	Krtap2-4	chr11	-	99475702	99476097	-0.587027		-1.50215
10351588	Pvrl4	5.08768	4.50067	Pvrl4	chr1	+	173300486	173318729	-0.58701		-1.50213
10544348	Trpv6	4.93731	4.35102	Trpv6	chr6	-	41570623	41586334	-0.586281		-1.50137
10356335	Nmur1	5.3554	4.76944	Nmur1	chr1	-	88282817	88284775	-0.585958		-1.50104
10462866	Cep55	8.49956	7.91361	Cep55	chr19	+	38129530	38148911	-0.585947		-1.50102
10476319	---	4.75197	4.16636	---	chr2	+	131772107	131772209	-0.585615		-1.50068
10342569	---	4.0258	3.44037	---	---	---	0	0	-0.585426		-1.50048
10518350	Hmgb2	9.08131	8.49612	Hmgb2	chr4	-	146191520	146192064	-0.585186		-1.50023
10354205	Gm5100	6.28059	5.69563	Gm5100	chr1	-	39654258	39654851	-0.584962		-1.5
10399389	1700034J04Rik	4.97797	4.39303	1700034J04Rik	chr12	-	11228622	11229005	-0.584946		-1.49998
10534935	Pilrb1	4.4083	3.82336	Pilrb1	chr5	-	138293375	138299226	-0.584946		-1.49998
10437573	---	4.0882	3.50326	---	chr16	-	5324130	5324247	-0.584946		-1.49998
10457860	---	7.00654	6.42219	---	chr18	-	24587611	24587671	-0.584355		-1.49937
10358140	Igfn1	4.93055	4.34648	Igfn1	chr1	-	137850155	137863442	-0.584074		-1.49908
10408932	Gm8513	5.1969	4.61308	Gm8513	chr13	-	45281903	45282905	-0.583821		-1.49881
10570189	Sox1	7.08061	6.49682	Sox1	chr8	+	12396349	12397562	-0.583793	Sox1	-1.49878
10603135	Fancb	7.14928	6.56551	Fancb	chrX	+	161418634	161435204	-0.583776		-1.49877
10340575	---	3.97004	3.38654	---	---	---	0	0	-0.583495		-1.49847
10568060	4930451I11Rik	7.40954	6.8262	4930451I11Rik	chr7	-	133973988	133975010	-0.583342		-1.49832
10341695	---	6.92086	6.3377	---	---	---	0	0	-0.583153		-1.49812
10606445	Rps6ka6	7.86511	7.28215	Rps6ka6	chrX	-	108501801	108651554	-0.58296		-1.49792
10450800	Trim15	4.4679	3.88506	Trim15	chr17	-	36997636	37004132	-0.582845		-1.4978
10480912	Lhx3	5.27533	4.69271	Lhx3	chr2	-	26055732	26063769	-0.582628	LIM homeobox 3	-1.49757
10406838	Gm8780	5.52364	4.94134	Gm8780	chr13	+	99072459	99077047	-0.582293		-1.49723
10473261	Fsip2	3.92457	3.34235	Fsip2	chr2	+	82830526	82834154	-0.582222		-1.49715
10512947	---	4.61375	4.03155	---	chr4	-	52948302	52949253	-0.582208		-1.49714
10477187	Tpx2	9.81304	9.23106	Tpx2	chr2	+	152673782	152720790	-0.581976		-1.4969
10338574	---	5.48076	4.89886	---	---	---	0	0	-0.581901		-1.49682
10542079	Foxm1	8.97475	8.3929	Foxm1	chr6	+	128312994	128335006	-0.581849	forkhead box M1	-1.49677
10339493	---	2.9734	2.39168	---	---	---	0	0	-0.581712		-1.49662
10518354	---	8.48471	7.9032	---	chr4	-	146655555	146655821	-0.581512		-1.49642
10510252	---	8.48471	7.9032	---	chr4	+	147106975	147107241	-0.581512		-1.49642
10475708	Blvra	7.73125	7.1499	Blvra	chr2	+	126896401	126922820	-0.581351		-1.49625
10552143	Slc7a10	5.53317	4.95197	Slc7a10	chr7	+	35971437	35986130	-0.581191		-1.49608
10492558	Smc4	9.91705	9.33589	Smc4	chr3	+	68808894	68838551	-0.581169		-1.49606
10470909	---	6.47257	5.89156	---	chr2	+	29920625	29920664	-0.581012		-1.4959
10579765	---	9.45568	8.8748	---	chr8	-	76165340	76165425	-0.580879		-1.49576
10531633	Hnrnpd	10.4544	9.87374	Hnrnpd	chr5	-	100384955	100407957	-0.580663		-1.49554
10341610	---	3.29426	2.71363	---	---	---	0	0	-0.580632		-1.4955
10598644	OTTMUSG00000016789	5.33816	4.75754	OTTMUSG00000016789	chrX	+	10876350	10876883	-0.580611		-1.49548
10413528	---	4.68802	4.10749	---	chr14	+	31210403	31211629	-0.580528		-1.4954
10470555	Gbgt1	5.06121	4.48069	Gbgt1	chr2	+	28353266	28360935	-0.580527		-1.4954
10390950	Gm11564	6.8958	6.3154	Gm11564	chr11	-	99676321	99676906	-0.580406		-1.49527
10406226	Hnrnpa1l2	6.44182	5.86147	Hnrnpa1l2	chr13	+	75001759	75002783	-0.580345		-1.49521
10513200	Txndc8	3.58681	3.00708	Txndc8	chr4	-	57996901	58021996	-0.579728		-1.49457
10338412	---	3.84423	3.2646	---	---	---	0	0	-0.579623		-1.49446
10446693	Wdr43	10.3886	9.80924	Wdr43	chr17	+	71965235	72007235	-0.57937		-1.4942
10339755	---	7.48284	6.90359	---	---	---	0	0	-0.579244		-1.49407
10534940	Pilrb2	3.71292	3.13391	Pilrb2	chr5	-	138307057	138312986	-0.579016		-1.49383
10527573	---	5.38924	4.81023	---	chr5	+	148221507	148221956	-0.579015		-1.49383
10427492	Gm10050	6.01729	5.43853	Gm10050	chr15	-	7079021	7079467	-0.578758		-1.49356
10375578	Flt4	4.31966	3.741	Flt4	chr11	+	49423229	49465731	-0.578659		-1.49346
10444810	H2-Q1	6.08958	5.51096	H2-Q1	chr17	+	35495942	35496695	-0.578622		-1.49342
10343388	---	9.18113	8.60277	---	---	---	0	0	-0.578357		-1.49315
10472162	Gpd2	9.60472	9.02649	Gpd2	chr2	+	57090708	57221032	-0.578234		-1.49302
10341526	---	8.68539	8.10721	---	---	---	0	0	-0.578175		-1.49296
10477485	2310021H06Rik	4.4354	3.85735	2310021H06Rik	chr2	+	153988342	153994179	-0.578055		-1.49284
10454445	Slc25a46	6.11629	5.5385	Slc25a46	chr18	+	31769135	31769578	-0.577787		-1.49256
10432045	Col2a1	6.82109	6.2435	Col2a1	chr15	-	97805402	97835088	-0.577593		-1.49236
10562181	Lsr	5.15946	4.58188	Lsr	chr7	-	31742794	31758336	-0.577576		-1.49234
10410741	Mctp1	7.8515	7.27394	Mctp1	chr13	-	76521766	76522476	-0.577564		-1.49233
10463402	---	6.73069	6.15317	---	chr19	+	44925777	44926469	-0.577511		-1.49227
10488693	Tspyl3	4.48294	3.90548	Tspyl3	chr2	-	153048109	153051119	-0.577464		-1.49222
10341103	---	5.28984	4.71258	---	---	---	0	0	-0.577251		-1.492
10345099	1110058L19Rik	5.3262	4.74899	1110058L19Rik	chr1	+	24012344	24012733	-0.577206		-1.49196
10375501	---	8.14006	7.563	---	chr11	+	48616641	48616708	-0.577058		-1.4918
10351897	---	3.97257	3.39588	---	chr1	+	176072367	176073271	-0.576687		-1.49142
10550723	Nkpd1	5.66862	5.09205	Nkpd1	chr7	+	20104080	20110399	-0.576571		-1.4913
10424416	---	6.6998	6.12324	---	chr15	+	63591712	63592137	-0.576559		-1.49129
10343573	---	4.7381	4.16193	---	---	---	0	0	-0.576172		-1.49089
10343530	---	8.14847	7.57231	---	---	---	0	0	-0.576158		-1.49087
10370334	Lrrc3	7.00834	6.43237	Lrrc3	chr10	-	77362592	77365255	-0.575967		-1.49068
10370780	Pcsk4	6.20701	5.63111	Pcsk4	chr10	-	79784028	79792218	-0.5759		-1.49061
10408121	---	7.9029	7.32748	---	chr13	-	22175410	22175503	-0.575428		-1.49012
10475845	Acoxl	4.85314	4.27785	Acoxl	chr2	+	127680364	127949609	-0.575291		-1.48998
10340939	---	7.95943	7.38461	---	---	---	0	0	-0.574822		-1.48949
10546086	---	6.24124	5.6668	---	chr6	-	87898458	87898709	-0.574443		-1.4891
10338142	---	5.43859	4.86416	---	---	---	0	0	-0.574428		-1.48909
10572497	Il12rb1	5.75333	5.17922	Il12rb1	chr8	+	73332383	73345323	-0.574116		-1.48876
10514323	ENSMUSG00000073810	5.23247	4.6585	ENSMUSG00000073810	chr4	-	88401099	88401494	-0.573965		-1.48861
10398444	---	5.66528	5.09153	---	chr12	+	111065225	111066334	-0.573754		-1.48839
10596428	Dvwa	5.29848	4.72475	Dvwa	chr9	-	105892796	105902911	-0.573729		-1.48837
10518352	Hmgb2	8.93348	8.36022	Hmgb2	chr4	-	146460527	146461095	-0.573265		-1.48789
10453250	---	3.52607	2.95281	---	chr17	-	82354856	82354980	-0.57326		-1.48788
10416929	Gm6280	6.82461	6.25142	Gm6280	chr14	+	111370010	111370693	-0.573188		-1.48781
10559373	Fgf15	5.75946	5.18632	Fgf15	chr7	+	152082437	152086858	-0.573134		-1.48775
10578649	Odz3	8.63206	8.05899	Odz3	chr8	-	49312891	49760044	-0.573065		-1.48768
10349100	Gm6651	8.34274	7.76969	Gm6651	chr1	+	108336177	108336450	-0.573055		-1.48767
10450006	Hnrnpm	10.339	9.7659	Hnrnpm	chr17	-	33783181	33823805	-0.573051		-1.48767
10517568	Gm13011	5.17436	4.60131	Gm13011	chr4	-	136958400	136965667	-0.573048		-1.48766
10491060	Spin3	6.89357	6.32087	Spin3	chr3	+	22424158	22424932	-0.572705		-1.48731
10597258	Tmie	5.49616	4.92353	Tmie	chr9	-	110768215	110782587	-0.572628		-1.48723
10410092	Zfp367	8.66818	8.09566	Zfp367	chr13	-	64234365	64254507	-0.57252		-1.48712
10340853	---	9.64674	9.07441	---	---	---	0	0	-0.57233		-1.48692
10591135	Fat3	3.81994	3.24773	Fat3	chr9	-	16179391	16271898	-0.57221		-1.4868
10414202	Sftpa1	5.12362	4.55148	Sftpa1	chr14	+	41945077	41949741	-0.572139		-1.48673
10343917	---	6.54875	5.97661	---	---	---	0	0	-0.572138		-1.48673
10597427	Trim71	5.89724	5.32553	Trim71	chr9	-	114420386	114473487	-0.571711		-1.48629
10339699	---	2.70608	2.13448	---	---	---	0	0	-0.571598		-1.48617
10378065	Med31	5.04755	4.47603	Med31	chr11	+	72028674	72031946	-0.571524		-1.48609
10533034	Ccdc60	4.8553	4.28386	Ccdc60	chr5	-	116575590	116738994	-0.571436		-1.486
10438272	Prodh	6.43074	5.85935	Prodh	chr16	-	18071819	18089250	-0.571383		-1.48595
10516225	Rragc	7.35414	6.7828	Rragc	chr4	-	123594747	123595265	-0.571346		-1.48591
10402415	Serpina11	5.08308	4.51178	Serpina11	chr12	-	105218461	105228131	-0.571304		-1.48587
10490473	BC066135	5.54588	4.97459	BC066135	chr2	-	180009952	180024584	-0.571294		-1.48586
10390075	Gm11545	4.70757	4.13643	Gm11545	chr11	-	94618368	94622225	-0.57114		-1.4857
10474079	Gm10803	4.23312	3.66198	Gm10803	chr2	+	93404042	93404449	-0.571139		-1.4857
10458709	Gm94	4.9643	4.39317	Gm94	chr18	-	43936850	43952532	-0.57113		-1.48569
10490104	Aurka	9.42015	8.84922	Aurka	chr2	-	172181690	172196015	-0.570931		-1.48548
10577946	Prosc	6.11705	5.54622	Prosc	chr8	-	28153020	28153424	-0.570827		-1.48537
10531790	Nkx6-1	6.08567	5.51488	Nkx6-1	chr5	-	102088196	102093730	-0.57079		-1.48534
10442807	Tekt4	4.96113	4.39072	Tekt4	chr17	+	25608535	25613539	-0.57041		-1.48495
10344403	---	5.07529	4.50505	---	---	---	0	0	-0.570242		-1.48477
10469129	4930412O13Rik	4.66024	4.0902	4930412O13Rik	chr2	+	9802879	9805548	-0.570034		-1.48456
10338561	---	7.8833	7.31328	---	---	---	0	0	-0.570018		-1.48454
10504617	E230008N13Rik	5.13342	4.56348	E230008N13Rik	chr4	+	45911426	45911538	-0.569941		-1.48446
10406171	Tppp	5.16784	4.5979	Tppp	chr13	+	74146926	74173201	-0.569941		-1.48446
10565815	Gm4980	6.39093	5.82099	Gm4980	chr7	-	106774004	106774684	-0.56994		-1.48446
10471597	Gm6422	4.11857	3.54863	Gm6422	chr2	+	34693903	34694934	-0.569939		-1.48446
10384766	---	6.69828	6.12849	---	chr11	-	23977652	23977971	-0.569785		-1.4843
10343667	---	4.25631	3.68654	---	---	---	0	0	-0.569771		-1.48429
10464283	Gm10007	5.43305	4.86368	Gm10007	chr19	+	58371271	58373818	-0.569367		-1.48387
10532616	Myo18b	4.43969	3.87033	Myo18b	chr5	-	113302515	113302618	-0.569366		-1.48387
10546417	Trh	5.13342	4.56424	Trh	chr6	-	92192055	92194642	-0.569184		-1.48368
10500580	---	5.15249	4.5833	---	chr3	-	98917078	98917206	-0.569184		-1.48368
10360367	Gm4955	3.69621	3.12703	Gm4955	chr1	-	175401557	175403928	-0.569184		-1.48368
10369901	Rtdr1	4.16281	3.59394	Rtdr1	chr10	-	74420222	74495310	-0.56887		-1.48336
10466130	Ms4a8a	5.5958	5.02696	Ms4a8a	chr19	-	11141961	11155579	-0.568838		-1.48333
10405174	Nxnl2	5.38345	4.81467	Nxnl2	chr13	+	51266391	51270557	-0.568777		-1.48327
10409713	Slc28a3	4.21289	3.64412	Slc28a3	chr13	-	58654666	58712238	-0.568768		-1.48326
10485963	Arhgap11a	9.30683	8.73813	Arhgap11a	chr2	-	113670173	113688818	-0.568708		-1.48319
10339932	---	4.30052	3.73182	---	---	---	0	0	-0.568702		-1.48319
10353686	Gm9898	4.99618	4.42754	Gm9898	chr1	-	30775399	30776806	-0.56864		-1.48312
10514475	Hook1	5.59172	5.02331	Hook1	chr4	-	95626410	95634346	-0.568411		-1.48289
10520942	Plb1	7.03537	6.46699	Plb1	chr5	+	32644852	32644910	-0.56838		-1.48286
10568960	Olfr531	3.88171	3.31337	Olfr531	chr7	-	147586029	147586943	-0.568347		-1.48282
10583485	A230050P20Rik	5.55146	4.98311	A230050P20Rik	chr9	+	20673086	20678751	-0.568346		-1.48282
10484747	Olfr1182	3.05959	2.49125	Olfr1182	chr2	-	88286169	88319001	-0.568346		-1.48282
10381994	Kcnh6	5.48088	4.91254	Kcnh6	chr11	+	105869517	105895378	-0.568346		-1.48282
10516956	Smpdl3b	8.36135	7.7931	Smpdl3b	chr4	-	132288878	132313086	-0.568247		-1.48272
10552668	Lrrc4b	6.87521	6.30753	Lrrc4b	chr7	+	51697857	51718721	-0.567685		-1.48214
10360858	C130074G19Rik	5.56823	5.00056	C130074G19Rik	chr1	-	186695805	186706915	-0.567665		-1.48212
10457585	---	6.86288	6.29536	---	chr18	-	13368211	13368317	-0.567522		-1.48198
10519268	---	3.65381	3.08677	---	chr4	-	155429790	155429859	-0.567033		-1.48147
10445544	Crip3	5.46635	4.89931	Crip3	chr17	+	46565891	46568727	-0.567033		-1.48147
10566182	Olfr566	4.48749	3.92055	Olfr566	chr7	-	110004835	110005785	-0.566936		-1.48137
10523802	Cdc7	6.53369	5.96678	Cdc7	chr5	+	107393341	107414074	-0.566907		-1.48134
10468413	D19Ertd652e	4.87949	4.31258	D19Ertd652e	chr19	-	47836127	47836207	-0.566907		-1.48134
10407262	Cdc20b	5.27237	4.70546	Cdc20b	chr13	+	113825597	113881333	-0.566907		-1.48134
10381311	Wnk4	5.28973	4.72283	Wnk4	chr11	+	101121925	101138723	-0.566907		-1.48134
10394534	Osr1	8.3489	7.78206	Osr1	chr12	+	9581303	9587727	-0.566843		-1.48128
10475610	Dut	8.60642	8.03958	Dut	chr2	+	125072994	125084785	-0.566841		-1.48128
10367830	Grm1	5.12384	4.55721	Grm1	chr10	-	10408394	10802154	-0.566631		-1.48106
10343668	---	4.07375	3.50754	---	---	---	0	0	-0.566209		-1.48063
10591369	Dnmt1	10.2795	9.71325	Dnmt1	chr9	-	20711653	20764332	-0.566207		-1.48063
10544284	Tas2r138	5.09913	4.53331	Tas2r138	chr6	-	40562314	40563309	-0.565819		-1.48023
10344204	---	4.35121	3.78543	---	---	---	0	0	-0.565785		-1.48019
10379957	Rnft1	9.8556	9.28991	Rnft1	chr11	+	86298159	86312509	-0.565685		-1.48009
10544017	Svopl	5.61539	5.04988	Svopl	chr6	-	37933739	37996996	-0.56551		-1.47991
10453764	---	6.28623	5.72095	---	chr18	+	9916923	9917759	-0.565285		-1.47968
10339267	---	7.31194	6.74685	---	---	---	0	0	-0.56509		-1.47948
10599837	---	6.24031	5.67525	---	chrX	+	57801194	57801826	-0.565064		-1.47945
10409445	Pfn3	5.95944	5.39447	Pfn3	chr13	-	55516049	55516593	-0.564966		-1.47935
10486201	Gm14207	4.18808	3.62316	Gm14207	chr2	-	119147095	119147397	-0.564916		-1.4793
10398446	Dio3	4.43251	3.8676	Dio3	chr12	+	111517440	111519307	-0.564916	(Dlk1 linked)	-1.4793
10523506	Bmp3	5.15601	4.5911	Bmp3	chr5	+	99283458	99309147	-0.564916		-1.4793
10511042	C030017K20Rik	4.74262	4.17773	C030017K20Rik	chr4	+	154825679	154840514	-0.564891		-1.47928
10385826	Ankrd43	4.32187	3.757	Ankrd43	chr11	-	53290081	53293581	-0.564869		-1.47925
10340479	---	6.73696	6.1721	---	---	---	0	0	-0.564858		-1.47924
10386604	Shmt1	8.89285	8.32815	Shmt1	chr11	-	60601606	60641385	-0.564695		-1.47907
10568861	Gm4974	7.10736	6.5431	Gm4974	chr7	-	147073376	147074250	-0.564256		-1.47862
10396193	Psma3	11.1435	10.5793	Psma3	chr12	+	72075680	72095925	-0.56425		-1.47862
10338323	---	3.2879	2.72374	---	---	---	0	0	-0.564165		-1.47853
10444407	Ager	6.18119	5.61709	Ager	chr17	+	34734807	34737878	-0.564093		-1.47846
10450508	Lta	4.98303	4.41905	Lta	chr17	-	35340108	35342296	-0.563986		-1.47835
10343499	---	6.65013	6.08616	---	---	---	0	0	-0.563969		-1.47833
10547396	Wnt5b	6.16703	5.6032	Wnt5b	chr6	-	119382551	119494336	-0.56383	Wnt5b	-1.47819
10356997	---	6.75842	6.19465	---	chr1	-	99991296	99991596	-0.563774		-1.47813
10518763	Slc45a1	4.88363	4.31986	Slc45a1	chr4	-	150002681	150026283	-0.563767		-1.47812
10469712	Pdss1	8.12122	7.55749	Pdss1	chr2	+	22751115	22768261	-0.563737		-1.47809
10419414	---	3.6532	3.08991	---	chr14	-	50139705	50139844	-0.563293		-1.47764
10406139	---	3.83392	3.27063	---	chr13	+	74036753	74036902	-0.563293		-1.47764
10551907	Nphs1	5.68619	5.12289	Nphs1	chr7	+	31244744	31272242	-0.563292		-1.47764
10459755	2810433K01Rik	6.28702	5.7238	2810433K01Rik	chr18	-	74354948	74367414	-0.563224		-1.47757
10344456	---	5.27053	4.7073	---	---	---	0	0	-0.563224		-1.47757
10390256	Gm11529	5.91838	5.35526	Gm11529	chr11	-	96309435	96309773	-0.56312		-1.47746
10408900	---	5.64508	5.08197	---	chr13	-	43604340	43604611	-0.56311		-1.47745
10397627	---	5.38823	4.82514	---	chr12	+	94984955	94985057	-0.563091		-1.47743
10518300	Tnfrsf1b	7.93116	7.36832	Tnfrsf1b	chr4	-	144802271	144836773	-0.562836		-1.47717
10341014	---	4.20355	3.64125	---	---	---	0	0	-0.562304		-1.47663
10349340	C1ql2	5.79931	5.23728	C1ql2	chr1	+	122237159	122239751	-0.562036		-1.47635
10444991	EG547347	6.54667	5.98479	EG547347	chr17	+	36179906	36195590	-0.56188		-1.47619
10566184	Olfr569	3.73451	3.17263	Olfr569	chr7	-	110035721	110036665	-0.56188		-1.47619
10524450	Ung	6.79188	6.23	Ung	chr5	+	114580386	114589330	-0.56188		-1.47619
10576749	Pcp2	5.31511	4.75326	Pcp2	chr8	-	3623369	3625532	-0.561855		-1.47617
10399029	---	4.70749	4.14564	---	chr12	+	116412131	116414483	-0.561855		-1.47617
10339800	---	3.53858	2.97695	---	---	---	0	0	-0.561629		-1.47593
10506118	Usp1	9.73898	9.17757	Usp1	chr4	+	98590501	98602229	-0.561413		-1.47571
10354732	Hspd1	11.0415	10.4802	Hspd1	chr1	-	55134679	55144689	-0.56128		-1.47558
10484482	Rtn4rl2	7.41545	6.85435	Rtn4rl2	chr2	-	84712103	84726849	-0.561098		-1.47539
10589074	Arih2	7.1636	6.60261	Arih2	chr9	+	108551172	108551642	-0.56099		-1.47528
10500543	Hmgb1	11.1026	10.5417	Hmgb1	chr3	-	98383774	98384321	-0.56081		-1.4751
10387651	4933402P03Rik	5.07884	4.51806	4933402P03Rik	chr11	-	69630068	69631969	-0.560774		-1.47506
10500429	Gja8	4.49732	3.93674	Gja8	chr3	-	96722911	96729895	-0.560579		-1.47486
10341911	---	3.59477	3.03423	---	---	---	0	0	-0.56054		-1.47482
10341776	---	5.73949	5.17895	---	---	---	0	0	-0.560533		-1.47481
10430071	Recql4	6.34091	5.7805	Recql4	chr15	-	76533990	76540978	-0.56041		-1.47469
10553917	Apba2	4.62706	4.06677	Apba2	chr7	+	71646592	71898764	-0.560295		-1.47457
10343327	---	2.91957	2.35947	---	---	---	0	0	-0.560097		-1.47437
10521385	Hmx1	6.06887	5.50919	Hmx1	chr5	+	35731766	35735521	-0.559679		-1.47394
10608089	Ube1y1	4.13341	3.57377	Ube1y1	chrY	-	6784	31738	-0.559641		-1.4739
10462973	Hells	8.15057	7.59101	Hells	chr19	+	39005444	39042767	-0.559556		-1.47382
10339886	---	3.93726	3.37777	---	---	---	0	0	-0.559484		-1.47374
10560429	Mypop	6.45389	5.89442	Mypop	chr7	-	19577294	19577758	-0.559469		-1.47373
10438666	---	5.63803	5.07892	---	chr16	-	22685420	22699589	-0.559111		-1.47336
10355329	Bard1	8.5195	7.96053	Bard1	chr1	-	71076939	71149492	-0.558971		-1.47322
10395825	Aldoart2	5.26061	4.702	Aldoart2	chr12	+	56666226	56667883	-0.558614		-1.47285
10453248	---	4.59747	4.03899	---	chr17	-	82190557	82191273	-0.558486		-1.47272
10482762	Idi1	7.36284	6.80439	Idi1	chr2	-	53553379	53555893	-0.558443		-1.47268
10547995	Tuba3a	6.22068	5.66227	Tuba3a	chr6	-	125228292	125236060	-0.558408		-1.47264
10344404	---	8.97176	8.41338	---	---	---	0	0	-0.558382		-1.47262
10487190	4930525F21Rik	3.47468	2.91631	4930525F21Rik	chr2	-	125809252	125977720	-0.558373		-1.47261
10402752	2010107E04Rik	10.301	9.7426	2010107E04Rik	chr12	-	113199586	113205188	-0.558367		-1.4726
10379321	Rab11fip4	5.37669	4.81837	Rab11fip4	chr11	+	79404714	79511524	-0.558322		-1.47256
10423629	Pop1	8.19022	7.63196	Pop1	chr15	+	34425078	34460403	-0.558258		-1.47249
10453715	---	9.2752	8.71695	---	chr18	+	7548985	7549588	-0.558243		-1.47247
10390913	Krtap2-4	7.08088	6.5229	Krtap2-4	chr11	-	99471108	99471503	-0.557981		-1.47221
10390911	Krtap2-4	7.13337	6.57539	Krtap2-4	chr11	-	99464186	99464581	-0.557981		-1.47221
10489346	---	7.12965	6.57175	---	chr2	-	162808096	162808997	-0.557891		-1.47212
10356271	A530032D15Rik	5.91436	5.35671	A530032D15Rik	chr1	-	85084982	85106428	-0.55765		-1.47187
10456599	Gm9925	5.60152	5.04387	Gm9925	chr18	+	74224756	74225238	-0.557649		-1.47187
10342739	---	6.96453	6.40709	---	---	---	0	0	-0.557448		-1.47166
10340452	---	4.85933	4.30199	---	---	---	0	0	-0.55734		-1.47155
10449657	Tff3	6.12151	5.56417	Tff3	chr17	-	31262259	31266556	-0.557339		-1.47155
10573615	Orc6l	9.58818	9.03088	Orc6l	chr8	+	87823690	87831970	-0.557302		-1.47151
10419525	---	4.29195	3.73489	---	chr14	-	51511184	51517131	-0.557057		-1.47126
10515839	Gm12863	5.21056	4.65358	Gm12863	chr4	-	118626962	118627216	-0.556982		-1.47119
10429430	Gm628	5.48805	4.9312	Gm628	chr15	-	73617366	73670101	-0.556853		-1.47106
10343826	---	5.73339	5.17672	---	---	---	0	0	-0.556669		-1.47087
10574100	Nlrc5	8.50171	7.9452	Nlrc5	chr8	+	96997885	96997944	-0.556511		-1.47071
10512701	Tomm5	8.7784	8.22207	Tomm5	chr4	-	45118492	45120895	-0.556335		-1.47053
10473570	Olfr1148	5.57679	5.02094	Olfr1148	chr2	+	87673198	87674142	-0.555852		-1.47004
10372687	Nup107	8.4768	7.92106	Nup107	chr10	-	117187677	117229761	-0.555746		-1.46993
10541184	---	5.93855	5.38344	---	chr6	+	119509955	119516204	-0.555106		-1.46928
10489440	Wfdc15a	5.19488	4.63988	Wfdc15a	chr2	-	164024601	164025853	-0.554996		-1.46916
10382339	Gm16487	4.84498	4.28999	Gm16487	chr11	+	113329291	113333328	-0.554996		-1.46916
10425655	Mei1	5.31097	4.75604	Mei1	chr15	+	81900571	81957239	-0.55493		-1.4691
10344257	---	5.82742	5.27257	---	---	---	0	0	-0.554859		-1.46903
10407159	Ankrd55	4.59664	4.04234	Ankrd55	chr13	+	113078659	113174210	-0.554303		-1.46846
10462346	Rcl1	9.41981	8.86562	Rcl1	chr19	+	29175865	29218419	-0.554195		-1.46835
10338373	---	6.29664	5.7425	---	---	---	0	0	-0.554143		-1.4683
10404063	Hist1h2ab	8.58961	8.03547	Hist1h2ab	chr13	+	23842957	23843462	-0.554138		-1.46829
10504662	---	4.70121	4.14713	---	chr4	+	45957813	45957950	-0.554077		-1.46823
10521383	Adra2c	4.74344	4.18943	Adra2c	chr5	+	35621363	35624530	-0.554015		-1.46817
10444802	H2-Q2	4.7576	4.20367	H2-Q2	chr17	+	35479278	35482667	-0.553925		-1.46807
10521090	Tacc3	8.09475	7.54094	Tacc3	chr5	+	34000777	34021646	-0.55381		-1.46796
10556029	Olfr703	3.08955	2.53575	Olfr703	chr7	+	113988127	113989086	-0.553799		-1.46795
10341878	---	2.50344	1.94964	---	---	---	0	0	-0.553799		-1.46795
10596409	Gm7455	5.58091	5.02711	Gm7455	chr9	-	105801053	105842676	-0.553799		-1.46795
10445137	Olfr109	3.96765	3.41385	Olfr109	chr17	+	37603153	37604099	-0.553799		-1.46795
10442375	Dcpp3	4.46877	3.91497	Dcpp3	chr17	+	24054425	24056408	-0.553799		-1.46795
10510910	Prdm16	6.40857	5.85477	Prdm16	chr4	+	153715337	153723895	-0.553798		-1.46795
10381960	Gm9910	7.02009	6.46642	Gm9910	chr11	+	105805018	105806567	-0.55367		-1.46781
10577508	Ckap2	9.3596	8.80596	Ckap2	chr8	-	23278921	23296291	-0.553634		-1.46778
10389701	Akap1	8.4264	7.87282	Akap1	chr11	-	88692106	88725900	-0.553587		-1.46773
10520940	Plb1	6.84983	6.29628	Plb1	chr5	+	32644275	32644335	-0.553545		-1.46769
10436788	Hunk	6.90013	6.34675	Hunk	chr16	+	90386630	90499798	-0.553373		-1.46751
10364262	Itgb2	4.5064	3.95303	Itgb2	chr10	+	76993093	77028419	-0.553368	integrin beta 2	-1.46751
10390907	Krtap1-3	6.50175	5.94842	Krtap1-3	chr11	-	99452112	99452633	-0.553326		-1.46746
10579602	B3gnt3	4.41928	3.86599	B3gnt3	chr8	-	74215618	74227364	-0.553292		-1.46743
10574143	Nlrc5	4.6731	4.11981	Nlrc5	chr8	+	97040123	97040206	-0.553292		-1.46743
10351293	Dpt	3.73689	3.1836	Dpt	chr1	+	166726845	166754405	-0.553292		-1.46743
10592752	Pdzd3	5.35146	4.79833	Pdzd3	chr9	-	44055390	44059547	-0.553129		-1.46726
10461156	Snhg1	7.98867	7.43564	Snhg1	chr19	+	8799582	8799646	-0.553029		-1.46716
10581031	Gm3315	5.23451	4.68149	Gm3315	chr8	-	106322839	106324259	-0.553027		-1.46716
10457583	---	8.07163	7.51877	---	chr18	-	13289740	13290070	-0.552863		-1.46699
10340912	---	3.21465	2.6618	---	---	---	0	0	-0.552858		-1.46699
10591781	Anln	10.4167	9.86381	Anln	chr9	-	22136456	22193667	-0.552849		-1.46698
10342735	---	8.29485	7.74208	---	---	---	0	0	-0.552765		-1.46689
10436773	Gm7735	4.9721	4.41959	Gm7735	chr16	+	89169735	89169893	-0.552511		-1.46664
10444258	Psmb8	4.32309	3.77059	Psmb8	chr17	+	34334931	34338393	-0.5525		-1.46662
10340516	---	8.12575	7.57348	---	---	---	0	0	-0.552268		-1.46639
10574157	Nlrc5	5.04922	4.49702	Nlrc5	chr8	+	97046735	97046806	-0.552198		-1.46632
10442302	Zscan10	4.67379	4.12172	Zscan10	chr17	+	23737823	23747986	-0.552071		-1.46619
10470042	Fut7	5.39609	4.84403	Fut7	chr2	+	25278804	25281891	-0.55207		-1.46619
10340027	---	5.43119	4.87915	---	---	---	0	0	-0.552045		-1.46616
10589955	Stt3b	7.60857	7.05652	Stt3b	chr9	+	115218957	115219733	-0.552044		-1.46616
10568215	---	6.92115	6.36912	---	chr7	-	134376338	134376643	-0.552022		-1.46614
10340938	---	3.97307	3.42137	---	---	---	0	0	-0.551695		-1.46581
10517616	Vwa5b1	5.8467	5.29503	Vwa5b1	chr4	-	138125002	138179927	-0.551672		-1.46578
10340787	---	4.05319	3.50152	---	---	---	0	0	-0.551672		-1.46578
10541524	Nanog	4.574	4.02242	Nanog	chr6	+	122657507	122664651	-0.551575	Nanog	-1.46568
10372503	Lgr5	5.60341	5.05184	Lgr5	chr10	-	114887370	115024836	-0.551574		-1.46568
10507231	Kncn	6.01728	5.46596	Kncn	chr4	+	115557005	115560571	-0.551318		-1.46542
10476058	Tgm6	4.88112	4.33105	Tgm6	chr2	+	129949021	129979968	-0.550069		-1.46416
10370508	Gm9978	6.20806	5.65804	Gm9978	chr10	-	77949470	77949796	-0.550016		-1.4641
10504988	Olfr275	3.79313	3.24324	Olfr275	chr4	+	52838271	52839230	-0.549885		-1.46397
10426298	---	5.43681	4.88759	---	chr15	+	90554066	90554431	-0.549223		-1.4633
10593767	Chrnb4	5.25555	4.70643	Chrnb4	chr9	-	54875963	54896397	-0.549117		-1.46319
10576569	BC021891	4.76784	4.21873	BC021891	chr8	+	128434350	128471339	-0.549111		-1.46318
10555834	Olfr633	4.1815	3.63239	Olfr633	chr7	+	111095082	111096020	-0.549111		-1.46318
10551065	D930028M14Rik	5.31245	4.76356	D930028M14Rik	chr7	+	25937476	25941642	-0.548891		-1.46296
10519124	Gabrd	5.34589	4.797	Gabrd	chr4	-	154759089	154772171	-0.548891		-1.46296
10401286	Gm1568	4.43968	3.89079	Gm1568	chr12	-	81856448	81861674	-0.548891		-1.46296
10388211	Spns3	5.43951	4.89062	Spns3	chr11	-	72311658	72363803	-0.548891		-1.46296
10342802	---	5.29051	4.74188	---	---	---	0	0	-0.548623		-1.46269
10436750	Gm5965	5.02626	4.47777	Gm5965	chr16	+	88778141	88778781	-0.548492		-1.46256
10563178	Cd37	5.57971	5.03121	Cd37	chr7	-	52489002	52494389	-0.548492		-1.46256
10447239	Abcg8	4.89118	4.3427	Abcg8	chr17	+	85082471	85099673	-0.548477		-1.46254
10525731	---	5.19188	4.64355	---	chr5	+	124788420	124788527	-0.548331		-1.46239
10441954	2210404J11Rik	4.49033	3.94202	2210404J11Rik	chr17	+	15226703	15227008	-0.548309		-1.46237
10343780	---	6.00071	5.45254	---	---	---	0	0	-0.548174		-1.46223
10517058	1810019J16Rik	6.3056	5.75755	1810019J16Rik	chr4	-	133083810	133084352	-0.54805		-1.46211
10480633	Slc34a3	5.62736	5.07943	Slc34a3	chr2	-	25084417	25089723	-0.547934		-1.46199
10556297	Adm	4.83111	4.28321	Adm	chr7	+	117771175	117773334	-0.547901		-1.46196
10494500	Ankrd35	5.30263	4.75486	Ankrd35	chr3	+	96474250	96494932	-0.547769		-1.46182
10339471	---	10.4872	9.93941	---	---	---	0	0	-0.547763		-1.46182
10492291	---	4.89348	4.34605	---	chr3	+	59764774	59776408	-0.547428		-1.46148
10485068	---	5.12252	4.57514	---	chr2	-	91760685	91761085	-0.547373		-1.46142
10362271	---	5.82067	5.27331	---	chr10	+	25556481	25557061	-0.547361		-1.46141
10460767	Batf2	5.789	5.24166	Batf2	chr19	+	6164458	6172478	-0.547346		-1.46139
10363190	---	3.97433	3.42698	---	chr10	+	57106310	57110844	-0.547346		-1.46139
10432176	Snora34	5.73587	5.18855	Snora34	chr15	-	98350147	98350284	-0.547326		-1.46137
10562696	4931406B18Rik	4.55626	4.00922	4931406B18Rik	chr7	-	50747414	50761308	-0.54704		-1.46108
10388994	Gm10386	5.4555	4.90853	Gm10386	chr11	-	79805935	79806303	-0.546971		-1.46102
10584407	Olfr901	4.14616	3.59919	Olfr901	chr9	+	38237869	38238804	-0.54697		-1.46101
10430370	---	5.01774	4.47077	---	chr15	-	78384832	78385278	-0.54697		-1.46101
10528915	Tyms	9.72217	9.17526	Tyms	chr5	-	30385367	30400135	-0.546907		-1.46095
10343516	---	4.90933	4.3626	---	---	---	0	0	-0.54673		-1.46077
10598087	ND6	6.64844	6.10173	ND6	chrM	-	13552	14070	-0.546716		-1.46076
10493137	Iqgap3	7.87914	7.33244	Iqgap3	chr3	+	87885973	87924970	-0.5467		-1.46074
10338702	---	5.74236	5.19586	---	---	---	0	0	-0.546498		-1.46054
10586017	Uaca	7.46586	6.91939	Uaca	chr9	+	60642348	60728177	-0.546466		-1.4605
10490116	Cass4	5.5641	5.01785	Cass4	chr2	-	172251304	172266049	-0.546247		-1.46028
10341346	---	7.56822	7.02199	---	---	---	0	0	-0.546222		-1.46026
10483624	Dlx1as	4.88208	4.3359	Dlx1as	chr2	-	71375637	71375939	-0.546185		-1.46022
10342585	---	3.9833	3.43741	---	---	---	0	0	-0.545895		-1.45993
10478355	Mybl2	8.61454	8.06865	Mybl2	chr2	+	162880371	162910423	-0.545883		-1.45991
10593174	Apoa4	5.05595	4.51009	Apoa4	chr9	-	46050786	46051505	-0.545853		-1.45988
10396485	Syne2	7.21707	6.67122	Syne2	chr12	+	76919305	77024070	-0.545853		-1.45988
10371670	---	5.64216	5.09631	---	chr10	-	88172753	88172872	-0.545852		-1.45988
10345101	Col9a1	5.51667	4.97081	Col9a1	chr1	+	24184539	24259513	-0.545852		-1.45988
10367519	Olfr808	3.62182	3.07601	Olfr808	chr10	+	129204554	129205492	-0.545803		-1.45983
10437575	Tmem114	5.39911	4.85342	Tmem114	chr16	-	8409019	8425229	-0.545693		-1.45972
10359299	---	4.85016	4.30447	---	chr1	-	161139261	161141196	-0.545693		-1.45972
10414920	Trav7d-2	8.71947	8.17383	Trav7d-2	chr14	+	54038063	54038547	-0.545635		-1.45966
10551734	---	6.52513	5.97957	---	chr7	+	30032729	30033176	-0.545562		-1.45959
10515935	Guca2b	5.71827	5.17271	Guca2b	chr4	-	119329206	119331550	-0.545562		-1.45959
10339660	---	7.56288	7.01754	---	---	---	0	0	-0.545337		-1.45936
10526441	Upk3b	5.3102	4.76518	Upk3b	chr5	+	136514366	136521169	-0.545025		-1.45905
10525833	Atp6v0a2	7.73482	7.18982	Atp6v0a2	chr5	+	125203685	125203718	-0.545003		-1.45902
10450197	Btnl5	5.48328	4.9384	Btnl5	chr17	-	34632864	34632938	-0.544879		-1.4589
10338231	---	9.07446	8.52966	---	---	---	0	0	-0.544802		-1.45882
10373588	Rdh5	8.15647	7.61174	Rdh5	chr10	-	128350644	128356353	-0.544733		-1.45875
10568417	1110007A13Rik	9.67827	9.13401	1110007A13Rik	chr7	-	135839955	135883950	-0.544256		-1.45827
10410547	Nkd2	4.78262	4.23887	Nkd2	chr13	-	73957581	73985060	-0.543746		-1.45775
10601705	Cenpi	7.73681	7.19309	Cenpi	chrX	+	130842694	130897178	-0.543716		-1.45772
10535189	Mad1l1	8.85939	8.31591	Mad1l1	chr5	-	140484643	140797506	-0.543482		-1.45749
10399751	Colec11	6.27429	5.73097	Colec11	chr12	-	29279038	29308155	-0.543323		-1.45733
10378785	Bhlha9	5.15425	4.61096	Bhlha9	chr11	+	76485972	76487178	-0.543296		-1.4573
10584494	Olfr148	4.15614	3.61318	Olfr148	chr9	+	39421129	39422145	-0.54296		-1.45696
10522182	Rhoh	4.90355	4.36072	Rhoh	chr5	+	66254140	66284683	-0.542831		-1.45683
10338356	---	6.81657	6.27399	---	---	---	0	0	-0.54258		-1.45658
10590549	Exosc7	7.57563	7.03319	Exosc7	chr9	+	123022363	123045245	-0.542444		-1.45644
10524169	Pole	9.58516	9.04278	Pole	chr5	+	110715364	110766474	-0.542379		-1.45637
10566296	Olfr642	4.92984	4.38752	Olfr642	chr7	-	111197922	111198866	-0.542314		-1.45631
10605811	Fam123b	7.58106	7.03876	Fam123b	chrX	-	92622634	92640163	-0.542306		-1.4563
10397761	Gm10432	5.19378	4.6515	Gm10432	chr12	+	101534738	101534995	-0.542283		-1.45628
10418895	Zfp488	5.21241	4.67035	Zfp488	chr14	-	34780256	34791950	-0.542063		-1.45605
10375027	---	8.6589	8.11684	---	chr11	+	32084857	32085703	-0.542062		-1.45605
10338886	---	4.57832	4.03632	---	---	---	0	0	-0.542003		-1.45599
10341142	---	4.05739	3.51542	---	---	---	0	0	-0.541973		-1.45596
10339821	---	2.91417	2.37225	---	---	---	0	0	-0.541925		-1.45591
10340502	---	9.87296	9.33118	---	---	---	0	0	-0.541784		-1.45577
10552871	Pth2	5.7447	5.20292	Pth2	chr7	+	52436552	52437208	-0.541773		-1.45576
10339529	---	4.97285	4.43119	---	---	---	0	0	-0.541652		-1.45564
10594426	Zwilch	9.02958	8.48793	Zwilch	chr9	-	63984951	64020738	-0.541649		-1.45564
10343704	---	9.66025	9.11884	---	---	---	0	0	-0.541411		-1.4554
10341922	---	4.88123	4.33999	---	---	---	0	0	-0.54124		-1.45522
10380581	Gip	5.36912	4.82796	Gip	chr11	+	95885859	95892142	-0.541165		-1.45515
10510950	Hes5	6.8962	6.35513	Hes5	chr4	+	154335032	154336480	-0.541074		-1.45506
10340616	---	5.04659	4.50564	---	---	---	0	0	-0.540957		-1.45494
10421029	Cdca2	8.15654	7.61568	Cdca2	chr14	-	68294678	68333898	-0.540858		-1.45484
10519669	Gm8912	8.18881	7.64805	Gm8912	chr5	+	11265731	11266212	-0.540757		-1.45474
10416584	Gm4821	6.02994	5.48926	Gm4821	chr14	+	78860800	78861661	-0.540678		-1.45466
10448307	Tnfrsf12a	10.1793	9.63881	Tnfrsf12a	chr17	-	23812408	23814411	-0.540491		-1.45447
10340322	---	5.47149	4.93128	---	---	---	0	0	-0.540208		-1.45418
10341528	---	7.87686	7.33668	---	---	---	0	0	-0.540177		-1.45415
10489127	Rbl1	9.01985	8.47968	Rbl1	chr2	-	156971629	157030255	-0.540167		-1.45414
10501096	---	3.90702	3.36689	---	chr3	-	107218778	107219113	-0.540132		-1.45411
10345656	Nms	4.83179	4.29166	Nms	chr1	+	38995994	39007123	-0.540131		-1.4541
10338314	---	5.92357	5.38349	---	---	---	0	0	-0.540074		-1.45405
10474381	Kif18a	7.57397	7.03404	Kif18a	chr2	+	109120895	109181906	-0.539932		-1.4539
10392791	Btbd17	6.98188	6.44199	Btbd17	chr11	-	114651983	114657206	-0.539898		-1.45387
10584710	H2afx	8.94538	8.40551	H2afx	chr9	+	44142777	44144160	-0.539867		-1.45384
10594490	Slc24a1	5.36891	4.82907	Slc24a1	chr9	-	64770666	64799414	-0.539839		-1.45381
10401705	Zdhhc22	5.8819	5.34208	Zdhhc22	chr12	-	88329101	88329632	-0.539812		-1.45378
10342197	---	10.0719	9.53212	---	---	---	0	0	-0.539798		-1.45377
10362916	Aim1	6.44858	5.90879	Aim1	chr10	+	43723960	43724507	-0.539782		-1.45375
10399943	1110049B09Rik	5.02282	4.48311	1110049B09Rik	chr12	-	33718661	33777740	-0.539714		-1.45368
10504652	---	5.98442	5.44488	---	chr4	+	45942992	45943067	-0.539534		-1.4535
10490852	---	8.69731	8.15779	---	chr3	+	11483826	11483911	-0.539517		-1.45349
10427166	Espl1	8.01852	7.4791	Espl1	chr15	+	102126724	102154788	-0.539422		-1.45339
10536787	---	6.68728	6.14805	---	chr6	+	28972619	28972691	-0.539225		-1.45319
10410164	Cntnap3	4.78846	4.24924	Cntnap3	chr13	-	64880098	64880204	-0.539225		-1.45319
10342779	---	11.7583	11.2192	---	---	---	0	0	-0.5391		-1.45307
10362934	---	4.65506	4.11603	---	chr10	+	44309763	44312382	-0.539036		-1.453
10604745	Gpr101	3.76236	3.22344	Gpr101	chrX	-	54749845	54756894	-0.538922		-1.45289
10476889	Nxt1	7.9295	7.39064	Nxt1	chr2	+	148498378	148501762	-0.538859		-1.45282
10339034	---	4.3156	3.7768	---	---	---	0	0	-0.538805		-1.45277
10493925	Hrnr	5.46607	4.92735	Hrnr	chr3	+	93081490	93137492	-0.538713		-1.45268
10412663	Gm8429	6.0766	5.53791	Gm8429	chr14	+	12012281	12013139	-0.538695		-1.45266
10432723	Krt82	5.24012	4.70157	Krt82	chr15	-	101371645	101381098	-0.538549		-1.45251
10344473	---	5.29628	4.75791	---	---	---	0	0	-0.538372		-1.45233
10442224	BC049807	9.12673	8.58838	BC049807	chr17	+	21704008	21725666	-0.538345		-1.45231
10513208	Svep1	5.01646	4.47811	Svep1	chr4	-	58055666	58219468	-0.538344		-1.4523
10409319	Drd1a	6.28674	5.7484	Drd1a	chr13	-	54147024	54151027	-0.538337		-1.4523
10414315	Cdkn3	7.53505	6.99701	Cdkn3	chr14	+	47380232	47391636	-0.538034	Cdkn3	-1.45199
10558687	1190003J15Rik	4.82258	4.28471	1190003J15Rik	chr7	+	148021178	148023867	-0.537871		-1.45183
10338137	---	5.20863	4.67077	---	---	---	0	0	-0.537868		-1.45183
10518561	Apitd1	6.76011	6.22229	Apitd1	chr4	-	148499583	148511686	-0.537818		-1.45178
10419323	Dlgap5	8.91693	8.37927	Dlgap5	chr14	-	48007454	48038082	-0.537658		-1.45161
10428918	D330050I23Rik	5.97457	5.43715	D330050I23Rik	chr15	-	60654528	60655450	-0.537412		-1.45137
10338096	---	4.33955	3.80215	---	---	---	0	0	-0.537399		-1.45135
10565525	---	5.0969	4.55951	---	chr7	-	97632608	97670235	-0.537391		-1.45135
10548829	Gucy2c	4.60665	4.06934	Gucy2c	chr6	-	136645806	136730263	-0.537309		-1.45126
10523800	Olfr719	3.04224	2.50514	Olfr719	chr5	+	107335787	107335999	-0.537104		-1.45106
10358603	Hmcn1	4.92722	4.39014	Hmcn1	chr1	-	152547567	152547690	-0.537079		-1.45103
10342238	---	3.6872	3.15014	---	---	---	0	0	-0.537065		-1.45102
10345762	Il1r1	8.14015	7.60325	Il1r1	chr1	+	40281925	40373022	-0.536895		-1.45085
10373179	Gli1	5.92933	5.39245	Gli1	chr10	-	126766938	126778645	-0.536887	Gli1	-1.45084
10509122	Cnr2	3.99813	3.46146	Cnr2	chr4	+	135451309	135476130	-0.536665		-1.45062
10341430	---	3.19411	2.65758	---	---	---	0	0	-0.536532		-1.45048
10512904	Aldob	5.07362	4.5371	Aldob	chr4	-	49548867	49562361	-0.536515		-1.45046
10444752	Ltb	5.38016	4.84369	Ltb	chr17	+	35331467	35333247	-0.536473		-1.45042
10548043	Kcna5	4.02483	3.48836	Kcna5	chr6	-	126482569	126485455	-0.536472		-1.45042
10575833	Hsd17b2	4.57035	4.03387	Hsd17b2	chr8	+	120225846	120282928	-0.536472		-1.45042
10521574	Otop1	5.26894	4.73246	Otop1	chr5	+	38667176	38695448	-0.536472		-1.45042
10574137	Nlrc5	5.59934	5.06293	Nlrc5	chr8	+	97036152	97036235	-0.536409		-1.45036
10556828	Anks4b	4.33538	3.7992	Anks4b	chr7	+	127317390	127327228	-0.536185		-1.45013
10498990	Gm10710	4.97438	4.43827	Gm10710	chr3	-	82931484	82932008	-0.536115		-1.45006
10535972	D730045B01Rik	5.74849	5.21263	D730045B01Rik	chr5	-	152171439	152171747	-0.535865		-1.44981
10386705	Rnf112	5.18296	4.64733	Rnf112	chr11	-	61261944	61267431	-0.535628		-1.44957
10369023	Fam162b	4.60134	4.06572	Fam162b	chr10	-	51305226	51310286	-0.535618		-1.44956
10368090	EG667036	6.28524	5.75005	EG667036	chr10	-	18022472	18022868	-0.53519		-1.44913
10479423	Col9a3	6.89775	6.36268	Col9a3	chr2	+	180332927	180356890	-0.535073		-1.44902
10468037	---	5.62884	5.09383	---	chr19	-	45110512	45120133	-0.535007		-1.44895
10344939	Terf1	8.17618	7.64136	Terf1	chr1	+	15795739	15833512	-0.534827		-1.44877
10569288	Krtap5-4	8.25314	7.71836	Krtap5-4	chr7	-	149321251	149321929	-0.534777		-1.44872
10406581	Dhfr	8.42368	7.88913	Dhfr	chr13	+	93124738	93159008	-0.53455		-1.44849
10419999	Jph4	5.60379	5.06926	Jph4	chr14	-	55725663	55735772	-0.534532		-1.44847
10440534	Adamts5	6.66633	6.13182	Adamts5	chr16	-	85862665	85900529	-0.534514		-1.44845
10388716	Gm10277	5.15012	4.61563	Gm10277	chr11	-	77599001	77599645	-0.534481		-1.44842
10429442	Gm628	4.12325	3.58877	Gm628	chr15	-	73650653	73650798	-0.534481		-1.44842
10449652	Dnahc8	4.45364	3.91916	Dnahc8	chr17	-	31011751	31012146	-0.53448		-1.44842
10559175	Krtap5-5	7.06276	6.52841	Krtap5-5	chr7	+	149397764	149398495	-0.534348		-1.44829
10353213	msc	4.86884	4.33487	msc	chr1	-	14743427	14746047	-0.533974	Msc, aka myor (Notch target)	-1.44791
10424211	Gm10370	3.48193	2.94795	Gm10370	chr15	+	55763177	55763425	-0.533974		-1.44791
10566430	Olfr685	3.89816	3.36419	Olfr685	chr7	-	112328875	112329825	-0.533974		-1.44791
10427675	Spef2	3.78627	3.2523	Spef2	chr15	-	9592829	9592981	-0.533974		-1.44791
10370070	---	9.57574	9.0418	---	chr10	-	75576525	75576610	-0.533947		-1.44788
10542319	Apold1	5.84707	5.31318	Apold1	chr6	+	134933597	134934343	-0.533897		-1.44783
10350392	Aspm	8.20121	7.66752	Aspm	chr1	+	141351350	141390667	-0.533688		-1.44763
10437171	1700093J21Rik	5.36995	4.8366	1700093J21Rik	chr16	+	96304283	96310677	-0.533352		-1.44729
10565355	Vmn2r70	3.19875	2.66542	Vmn2r70	chr7	-	92554908	92713893	-0.533334		-1.44727
10460097	B230399E16Rik	5.25323	4.7199	B230399E16Rik	chr18	-	84888394	84890167	-0.533333		-1.44727
10413997	Gm626	4.91816	4.38483	Gm626	chr14	+	34356069	34356271	-0.533333		-1.44727
10430384	Elfn2	5.63343	5.10027	Elfn2	chr15	-	78500419	78549201	-0.533153		-1.44709
10468517	Mxi1	5.39061	4.85749	Mxi1	chr19	-	53446056	53446256	-0.533119		-1.44705
10520355	Htr5a	4.37442	3.8415	Htr5a	chr5	+	28168487	28181626	-0.532919		-1.44685
10436766	Gm6358	5.80797	5.27511	Gm6358	chr16	+	89141189	89141344	-0.532855		-1.44679
10503174	Chd7	8.96326	8.43051	Chd7	chr4	+	8749524	8749638	-0.53275		-1.44668
10533198	Oas2	5.29846	4.76572	Oas2	chr5	-	121180342	121199862	-0.532731		-1.44667
10370833	Uqcr	9.66	9.12737	Uqcr	chr10	-	79865742	79869575	-0.532633		-1.44657
10344123	---	5.96685	5.43424	---	---	---	0	0	-0.532608		-1.44654
10494452	Rbm8a	10.1896	9.65707	Rbm8a	chr3	+	96433856	96436833	-0.532529		-1.44646
10384373	Fignl1	8.48185	7.94944	Fignl1	chr11	-	11700291	11708935	-0.532413		-1.44635
10375608	Scgb3a1	4.99296	4.46061	Scgb3a1	chr11	+	49477112	49478620	-0.532345		-1.44628
10557498	Fam57b	4.87854	4.34635	Fam57b	chr7	+	133941182	133973729	-0.532196		-1.44613
10555254	---	6.52479	5.99282	---	chr7	+	106700779	106700873	-0.531967		-1.4459
10398297	---	6.44463	5.91274	---	chr12	+	110075183	110075278	-0.531894		-1.44583
10578703	Spcs3	9.44348	8.91161	Spcs3	chr8	-	55605787	55615336	-0.531861		-1.44579
10348932	Zh2c2	7.81682	7.28526	Zh2c2	chr1	+	99666772	99690285	-0.53156		-1.44549
10342708	---	4.60478	4.07322	---	---	---	0	0	-0.53156		-1.44549
10513641	Kif12	5.01038	4.47923	Kif12	chr4	-	62826668	62833165	-0.531156		-1.44509
10338642	---	7.0618	6.53065	---	---	---	0	0	-0.531154		-1.44508
10556749	Acsm4	4.8072	4.27607	Acsm4	chr7	+	126833604	126858081	-0.531132		-1.44506
10576757	Fcer2a	3.52532	2.99431	Fcer2a	chr8	-	3681737	3694174	-0.531011		-1.44494
10532620	Myo18b	9.73349	9.20257	Myo18b	chr5	-	113303346	113303396	-0.53092		-1.44485
10398085	Glrx5	10.2269	9.69615	Glrx5	chr12	+	106270879	106280438	-0.53076		-1.44469
10400555	---	5.00377	4.47301	---	chr12	-	60456131	60456596	-0.53076		-1.44469
10519675	Gm8912	7.83714	7.30643	Gm8912	chr5	+	11512400	11512902	-0.530714		-1.44464
10370584	Fam148c	6.29328	5.76257	Fam148c	chr10	-	79069599	79076745	-0.530707		-1.44464
10445119	H2-M3	5.61539	5.08475	H2-M3	chr17	+	37407179	37411434	-0.530637		-1.44457
10579974	Tbc1d9	7.3968	6.86617	Tbc1d9	chr8	-	85689538	85689975	-0.530632		-1.44456
10581961	Adamts18	4.56732	4.0369	Adamts18	chr8	-	116221827	116372743	-0.53042		-1.44435
10341101	---	3.35095	2.82057	---	---	---	0	0	-0.530383		-1.44431
10487613	Pdyn	4.86867	4.33837	Pdyn	chr2	-	129512302	129525569	-0.530303		-1.44423
10508382	Ak2	9.43316	8.9029	Ak2	chr4	+	128670509	128689056	-0.530266		-1.4442
10534343	Eln	5.7825	5.25234	Eln	chr5	-	135178466	135223193	-0.530159		-1.44409
10347282	Rufy4	5.05482	4.52492	Rufy4	chr1	+	74172115	74194797	-0.529894		-1.44382
10413987	Gm626	5.22988	4.70005	Gm626	chr14	+	34343614	34343818	-0.529833		-1.44376
10347988	4933407L21Rik	4.93128	4.40144	4933407L21Rik	chr1	+	87825579	87828100	-0.529833		-1.44376
10375730	---	4.21701	3.68718	---	chr11	+	50161131	50161342	-0.529832		-1.44376
10413280	---	4.9236	4.39377	---	chr14	+	27317141	27317271	-0.529832		-1.44376
10504611	E230008N13Rik	4.18687	3.65725	E230008N13Rik	chr4	+	45903686	45903821	-0.52962		-1.44355
10340509	---	8.48657	7.95722	---	---	---	0	0	-0.529352		-1.44328
10528872	Shh	5.56258	5.03337	Shh	chr5	-	28783355	28793641	-0.529211		-1.44314
10379346	Suz12	9.81619	9.28707	Suz12	chr11	+	79806608	79847625	-0.529114		-1.44304
10369885	Cisd1	9.87302	9.34394	Cisd1	chr10	-	70793242	70807623	-0.529077		-1.44301
10471759	Olfr350	3.07719	2.54811	Olfr350	chr2	+	36705568	36706506	-0.529075		-1.443
10414697	---	4.2734	3.74433	---	chr14	+	53047642	53048551	-0.529074		-1.443
10343455	---	3.23938	2.71031	---	---	---	0	0	-0.529074		-1.443
10437516	Ppl	5.09301	4.56394	Ppl	chr16	-	5086384	5132574	-0.529074		-1.443
10342427	---	4.10932	3.58027	---	---	---	0	0	-0.529045		-1.44297
10478160	Fam83d	8.33905	7.8101	Fam83d	chr2	+	158593776	158612373	-0.528952		-1.44288
10545742	Cd207	4.09395	3.56501	Cd207	chr6	-	83621209	83627851	-0.528939		-1.44287
10474518	---	7.26591	6.73708	---	chr2	+	111652489	111652574	-0.528826		-1.44275
10604661	---	7.24339	6.71472	---	chrX	-	51186788	51187597	-0.528668		-1.4426
10515159	Foxd2	5.82559	5.29695	Foxd2	chr4	-	114579898	114581493	-0.528634	Foxd2	-1.44256
10570618	Defb46	6.2178	5.68917	Defb46	chr8	+	19239916	19242143	-0.528633		-1.44256
10445229	---	6.4269	5.89827	---	chr17	+	41237984	41239181	-0.528633		-1.44256
10499861	S100a9	4.34863	3.82003	S100a9	chr3	-	90496554	90499613	-0.528597		-1.44253
10455441	Spink6	4.40198	3.87347	Spink6	chr18	+	44231047	44243264	-0.528509		-1.44244
10349913	Kiss1	5.89364	5.36519	Kiss1	chr1	+	135206404	135226478	-0.528446		-1.44237
10460273	Tbx10	5.63213	5.1037	Tbx10	chr19	+	3992752	3999512	-0.528432		-1.44236
10501922	---	7.06521	6.53681	---	chr3	-	123210855	123210984	-0.528395		-1.44232
10375019	Nsg2	5.01336	4.48502	Nsg2	chr11	+	31900428	31959202	-0.528344		-1.44227
10409014	---	8.49838	7.9702	---	chr13	-	46862889	46863018	-0.528185		-1.44211
10510859	Megf6	9.43994	8.91218	Megf6	chr4	+	153545143	153545251	-0.527756		-1.44169
10342468	---	2.88869	2.36096	---	---	---	0	0	-0.527729		-1.44166
10407097	Pde4d	9.66527	9.13772	Pde4d	chr13	+	109444371	110741682	-0.527552		-1.44148
10505198	Rod1	7.24138	6.71413	Rod1	chr4	+	59562026	59562497	-0.527248		-1.44118
10568434	---	3.94495	3.41789	---	chr7	-	136198115	136198591	-0.527057		-1.44099
10516637	Fam167b	5.56239	5.03533	Fam167b	chr4	-	129254108	129255791	-0.527051		-1.44098
10394240	Pomc	5.53264	5.00591	Pomc	chr12	+	3954951	3960618	-0.526737		-1.44067
10359624	Prrx1	10.3534	9.82671	Prrx1	chr1	-	165175247	165243781	-0.526692		-1.44062
10520527	Dpysl5	4.86684	4.3402	Dpysl5	chr5	+	31013937	31101742	-0.526647		-1.44058
10514201	Haus6	8.30483	7.77827	Haus6	chr4	-	86227188	86257926	-0.526565		-1.4405
10403413	Idi1	7.41112	6.88457	Idi1	chr13	+	8885116	8889881	-0.526552		-1.44048
10490094	4930470P17Rik	3.69232	3.16584	4930470P17Rik	chr2	-	170404918	170427517	-0.52648		-1.44041
10340857	---	5.01314	4.48669	---	---	---	0	0	-0.526453		-1.44038
10532716	1700069L16Rik	4.7132	4.18676	1700069L16Rik	chr5	-	114153709	114174758	-0.526446		-1.44038
10433197	---	3.71127	3.18489	---	chr16	+	3730510	3731025	-0.526383		-1.44031
10441669	T	4.47549	3.94928	T	chr17	+	8627288	8635361	-0.526213		-1.44014
10497831	Ccna2	11.0613	10.5351	Ccna2	chr3	-	36463787	36470920	-0.52617		-1.4401
10594774	Ccnb2	11.0358	10.5097	Ccnb2	chr9	-	70255496	70269361	-0.52609		-1.44002
10338051	---	5.65863	5.13264	---	---	---	0	0	-0.52599		-1.43992
10550394	Ptgir	5.53304	5.00705	Ptgir	chr7	+	17491839	17496254	-0.525984		-1.43992
10603256	---	6.34012	5.81425	---	chrX	-	5446801	5448578	-0.525866		-1.4398
10342319	---	3.26129	2.73559	---	---	---	0	0	-0.525697		-1.43963
10340780	---	6.1258	5.60014	---	---	---	0	0	-0.525662		-1.43959
10588079	7420426K07Rik	5.28436	4.75885	7420426K07Rik	chr9	+	98803538	98805041	-0.525511		-1.43944
10353127	Prdm14	5.09631	4.57081	Prdm14	chr1	-	13104341	13115769	-0.5255		-1.43943
10433055	---	6.13091	5.60541	---	chr15	-	102502223	102502297	-0.525499		-1.43943
10490080	Cyp24a1	5.71546	5.19005	Cyp24a1	chr2	-	170308465	170322638	-0.525413		-1.43935
10386020	Slc36a2	5.23266	4.7073	Slc36a2	chr11	-	54971972	54998579	-0.525359		-1.43929
10536172	Gm8598	6.44466	5.9193	Gm8598	chr6	+	3157869	3158707	-0.525358		-1.43929
10529706	4930421P07Rik	5.15158	4.62623	4930421P07Rik	chr5	-	38966300	38966668	-0.525356		-1.43929
10549721	---	5.7646	5.23931	---	chr7	+	4861531	4862159	-0.525298		-1.43923
10446109	Safb	8.36769	7.84247	Safb	chr17	+	56724585	56745703	-0.525223		-1.43916
10574480	Car7	5.29511	4.77005	Car7	chr8	+	107064707	107074243	-0.525056		-1.43899
10355658	Fev	6.23262	5.7076	Fev	chr1	-	74928083	74931993	-0.52502		-1.43895
10447097	Gemin6	7.65193	7.12716	Gemin6	chr17	+	80623829	80627837	-0.524771		-1.43871
10440840	1110004E09Rik	8.28033	7.7559	1110004E09Rik	chr16	-	90926056	90935071	-0.524431		-1.43837
10366544	Kifc5c // Kifc5c // Kifc5c // Kifc5c // Kifc5c	7.66299	7.13866	Kifc5c // Kifc5c // Kifc5c // Kifc5c // Kifc5c	chr10	+	117031241	117031988	-0.524331		-1.43827
10598660	OTTMUSG00000016789	5.37116	4.8471	OTTMUSG00000016789	chrX	+	10901688	10902214	-0.524065		-1.438
10598658	OTTMUSG00000016789	5.37116	4.8471	OTTMUSG00000016789	chrX	+	10898521	10899047	-0.524065		-1.438
10598656	OTTMUSG00000016789	5.37116	4.8471	OTTMUSG00000016789	chrX	+	10895354	10895880	-0.524065		-1.438
10548340	4922502D21Rik	4.46811	3.94404	4922502D21Rik	chr6	-	129272183	129281799	-0.524065		-1.438
10455335	Pou4f3	4.92473	4.40066	Pou4f3	chr18	+	42554297	42555664	-0.524065		-1.438
10422537	Nalcn	4.4373	3.9135	Nalcn	chr14	-	123677393	124026366	-0.523795		-1.43773
10364478	Hcn2	5.73367	5.20998	Hcn2	chr10	+	79179379	79198853	-0.52369		-1.43763
10543082	Col28a1	4.83533	4.31165	Col28a1	chr6	-	7947808	8142617	-0.523685		-1.43762
10463308	Abcc2	3.7538	3.23014	Abcc2	chr19	+	43856798	43912708	-0.523658		-1.4376
10486320	---	6.36374	5.84039	---	chr2	-	119698480	119699015	-0.523356		-1.43729
10458391	Dnd1	5.02957	4.50652	Dnd1	chr18	-	36923323	36925868	-0.523049		-1.43699
10414102	Mmrn2	4.89976	4.37678	Mmrn2	chr14	+	35188715	35216952	-0.522987		-1.43693
10445141	Olfr111	3.56507	3.04209	Olfr111	chr17	+	37666924	37667877	-0.522987		-1.43693
10533055	1500001A10Rik	5.2625	4.73951	1500001A10Rik	chr5	-	116889284	117041816	-0.522987		-1.43693
10402570	Gm10427	5.78463	5.26165	Gm10427	chr12	-	109485156	109485617	-0.522987		-1.43693
10369040	Ros1	4.13417	3.61119	Ros1	chr10	-	51765732	51915050	-0.522987		-1.43693
10399290	4930417G10Rik	4.18882	3.66626	4930417G10Rik	chr12	-	4720611	4745189	-0.522567		-1.43651
10384961	Stc2	6.96109	6.43853	Stc2	chr11	-	31259439	31270061	-0.522566		-1.43651
10376938	Cdrt4	4.05013	3.52764	Cdrt4	chr11	+	62764695	62806597	-0.52249		-1.43643
10387222	Pfas	8.41014	7.88775	Pfas	chr11	-	68799202	68817339	-0.522383		-1.43633
10398795	Aspg	5.39088	4.86859	Aspg	chr12	+	113345067	113365770	-0.522291		-1.43623
10380116	Rnf43	4.96313	4.44111	Rnf43	chr11	+	87478118	87549040	-0.522017		-1.43596
10583291	2200002K05Rik	3.84836	3.32638	2200002K05Rik	chr9	+	15043489	15063860	-0.521982		-1.43593
10539444	Vax2	5.92485	5.40293	Vax2	chr6	+	83661258	83688307	-0.521912		-1.43586
10459138	Slc6a7	4.94003	4.41826	Slc6a7	chr18	-	61155034	61173853	-0.521768		-1.43571
10548661	---	10.0871	9.56534	---	chr6	-	132477833	132478000	-0.521718		-1.43566
10349580	Pigr	4.56693	4.04531	Pigr	chr1	+	132723328	132935042	-0.521626		-1.43557
10434007	Aifm3	4.713	4.19139	Aifm3	chr16	+	17489784	17507576	-0.521612		-1.43556
10343319	---	3.00212	2.48081	---	---	---	0	0	-0.521311		-1.43526
10557843	Fus	10.5115	9.9903	Fus	chr7	+	135110993	135125546	-0.521224		-1.43517
10343161	---	4.4361	3.91499	---	---	---	0	0	-0.521117		-1.43507
10342045	---	3.53939	3.01832	---	---	---	0	0	-0.521079		-1.43503
10607204	---	4.21003	3.68898	---	chrX	-	143034294	143035531	-0.521049		-1.435
10584325	Vsig2	5.2841	4.76314	Vsig2	chr9	+	37346840	37351790	-0.520967		-1.43492
10384762	A830031A19Rik	6.11021	5.58926	A830031A19Rik	chr11	-	23948955	23975054	-0.520955		-1.4349
10448355	Kremen2	5.76573	5.2449	Kremen2	chr17	-	23878164	23882800	-0.520833		-1.43478
10341099	---	3.6578	3.13714	---	---	---	0	0	-0.520659		-1.43461
10396068	Ppil5	7.8853	7.36479	Ppil5	chr12	+	70269808	70279797	-0.520514		-1.43447
10526956	Uncx	5.80791	5.28748	Uncx	chr5	+	140019863	140024133	-0.52043		-1.43438
10338755	---	3.27915	2.75894	---	---	---	0	0	-0.520212		-1.43417
10380599	Ttll6	4.62006	4.10006	Ttll6	chr11	+	95995533	96026765	-0.519992		-1.43395
10475405	Eif3j	10.8055	10.2856	Eif3j	chr2	+	121854419	121877831	-0.51991		-1.43387
10360840	Mosc1	5.19623	4.67645	Mosc1	chr1	-	186611164	186635076	-0.519779		-1.43374
10341572	---	6.117	5.59755	---	---	---	0	0	-0.519444		-1.4334
10506431	Gm10304	3.55544	3.0362	Gm10304	chr4	+	104000857	104003162	-0.519233		-1.43319
10453627	---	6.20936	5.69013	---	chr18	+	4635028	4637572	-0.519233		-1.43319
10408066	Olfr1361	4.19815	3.67891	Olfr1361	chr13	-	21750237	21751190	-0.519232		-1.43319
10518218	---	5.09281	4.57358	---	chr4	-	144135448	144138385	-0.519232		-1.43319
10340913	---	3.84301	3.32382	---	---	---	0	0	-0.519188		-1.43315
10576772	Clec4g	3.94246	3.42327	Clec4g	chr8	-	3707064	3707948	-0.519182		-1.43314
10401702	Zdhhc22	4.12508	3.60589	Zdhhc22	chr12	-	88321714	88324785	-0.519182		-1.43314
10553967	Pcsk6	6.59112	6.07194	Pcsk6	chr7	+	73007067	73195220	-0.519182		-1.43314
10438338	---	6.52285	6.00385	---	chr16	-	18327486	18327565	-0.519		-1.43296
10565102	Ap3b2	5.22754	4.70866	Ap3b2	chr7	-	88605285	88638811	-0.518883		-1.43285
10434993	Pigz	5.6708	5.15192	Pigz	chr16	+	31934040	31946132	-0.518876		-1.43284
10413930	Fam170b	5.8795	5.36085	Fam170b	chr14	+	33648392	33649687	-0.518656		-1.43262
10391798	Gfap	4.71845	4.19988	Gfap	chr11	-	102748661	102758445	-0.518562		-1.43253
10338757	---	8.5021	7.98356	---	---	---	0	0	-0.518541		-1.43251
10542834	Gm5887	5.05585	4.53765	Gm5887	chr6	+	147023582	147024340	-0.518207		-1.43217
10526339	Trim50	5.22923	4.71104	Trim50	chr5	+	135829166	135843524	-0.518188		-1.43216
10483439	Lrp2	5.90656	5.38837	Lrp2	chr2	-	69263705	69424086	-0.518188		-1.43216
10455942	A730017C20Rik	4.84307	4.32489	A730017C20Rik	chr18	+	59222163	59236616	-0.518188		-1.43216
10371286	---	4.50129	3.98311	---	chr10	-	81746324	81748009	-0.518188		-1.43216
10502279	9130221D24Rik	4.1993	3.68111	9130221D24Rik	chr3	-	132822473	132897853	-0.518188		-1.43216
10538115	Gimap8	4.68925	4.17106	Gimap8	chr6	+	48597233	48610874	-0.518187		-1.43215
10399387	Msgn1	6.21386	5.69567	Msgn1	chr12	-	11215166	11215778	-0.518187		-1.43215
10505374	Col27a1	6.83026	6.31213	Col27a1	chr4	+	62876446	62996025	-0.518132		-1.4321
10498597	1110032F04Rik	8.2361	7.71797	1110032F04Rik	chr3	-	68673344	68673910	-0.518132		-1.4321
10584252	Gm9513	7.43942	6.92153	Gm9513	chr9	+	36283233	36283917	-0.517893		-1.43186
10553935	Tarsl2	6.79771	6.28027	Tarsl2	chr7	+	72789800	72836977	-0.517433		-1.43141
10345879	Pou3f3	5.53595	5.01889	Pou3f3	chr1	+	42753991	42757055	-0.51706		-1.43104
10476362	Mcm8	7.4132	6.89644	Mcm8	chr2	+	132641930	132670005	-0.51676		-1.43074
10558694	Scgb1c1	4.32473	3.80798	Scgb1c1	chr7	+	148031476	148032531	-0.51675		-1.43073
10538871	---	3.44259	2.92587	---	chr6	+	67560201	67560536	-0.516719		-1.4307
10599893	Fmr1	9.78685	9.27022	Fmr1	chrX	+	65931730	65971140	-0.516626		-1.43061
10468990	Parl	9.53083	9.0144	Parl	chr2	+	3603634	3604702	-0.516425		-1.43041
10477069	Tcf15	5.39437	4.87798	Tcf15	chr2	+	151969308	151974833	-0.51639		-1.43037
10338024	---	7.1602	6.64384	---	---	---	0	0	-0.516361		-1.43034
10364239	Slc19a1	8.81723	8.30098	Slc19a1	chr10	+	76495474	76513283	-0.516246		-1.43023
10440708	Krtap19-7	7.02841	6.51223	Krtap19-7	chr16	-	88981792	88982020	-0.51618		-1.43016
10537051	Cpa1	4.85309	4.33697	Cpa1	chr6	+	30589213	30595361	-0.51612		-1.4301
10512236	Kif24	7.84781	7.33171	Kif24	chr4	-	41337778	41411881	-0.516107		-1.43009
10414970	A730076H11Rik	3.84717	3.33128	A730076H11Rik	chr14	+	54396631	54400387	-0.515895		-1.42988
10550519	Nanos2	4.52189	4.00599	Nanos2	chr7	+	19572873	19574311	-0.515895		-1.42988
10344797	Cspp1	7.71912	7.20347	Cspp1	chr1	+	10029900	10029955	-0.515656		-1.42964
10439058	Lrrc33	4.56739	4.05184	Lrrc33	chr16	-	32142907	32165572	-0.515548		-1.42954
10415723	---	3.47242	2.95688	---	chr14	+	61191629	61191812	-0.515542		-1.42953
10528170	Cycs	11.9409	11.4254	Cycs	chr5	-	13121449	13121766	-0.51554		-1.42953
10565587	Gm5037	6.10219	5.58669	Gm5037	chr7	-	103061279	103061896	-0.515502		-1.42949
10584288	Robo4	4.85354	4.33812	Robo4	chr9	+	37209617	37221608	-0.515422		-1.42941
10405216	Syk	5.37106	4.85582	Syk	chr13	+	52678870	52744161	-0.515247		-1.42924
10553842	Otud7a	5.6723	5.1572	Otud7a	chr7	+	70589658	70903913	-0.515107		-1.4291
10368370	Gm8681	5.70349	5.18851	Gm8681	chr10	-	25552961	25553502	-0.514979		-1.42897
10342518	---	7.71146	7.19655	---	---	---	0	0	-0.514918		-1.42891
10581491	A930006D01Rik	5.31981	4.80504	A930006D01Rik	chr8	-	108929637	108929840	-0.51477		-1.42877
10521757	---	8.84923	8.33457	---	chr5	+	46805583	46805855	-0.514658		-1.42866
10414888	Gm13926	5.81138	5.29695	Gm13926	chr14	+	53887638	53888987	-0.514422		-1.42842
10414781	Gm13926	5.81138	5.29695	Gm13926	chr14	+	53576503	53577852	-0.514422		-1.42842
10340178	---	4.1322	3.61799	---	---	---	0	0	-0.514215		-1.42822
10339761	---	4.85085	4.33672	---	---	---	0	0	-0.514125		-1.42813
10344033	---	4.15585	3.64174	---	---	---	0	0	-0.514102		-1.4281
10598010	Ccr1l1	4.09749	3.58351	Ccr1l1	chr9	-	123892144	123893241	-0.513982		-1.42799
10505438	Orm1	4.92972	4.41574	Orm1	chr4	+	63005600	63009196	-0.513982		-1.42799
10476130	1700020A23Rik	4.7682	4.25422	1700020A23Rik	chr2	+	130231032	130231810	-0.513982		-1.42799
10529237	Yes1	6.27442	5.76044	Yes1	chr5	-	32913597	32914178	-0.513981		-1.42799
10394731	---	7.96783	7.45393	---	chr12	+	16946800	16946921	-0.513896		-1.4279
10437936	F830005K03Rik	3.2762	2.76232	F830005K03Rik	chr16	-	15092515	15095884	-0.513881		-1.42789
10529711	Clnk	3.92022	3.40655	Clnk	chr5	-	39097696	39268051	-0.513673		-1.42768
10585146	Tmprss5	4.92758	4.41395	Tmprss5	chr9	+	48910833	48925692	-0.513624		-1.42763
10603623	---	3.4496	2.93605	---	chrX	-	10442257	10442765	-0.513549		-1.42756
10416279	Lgi3	5.28873	4.77524	Lgi3	chr14	+	70930646	70938131	-0.513491		-1.4275
10549875	Olfr1350	3.9663	3.45285	Olfr1350	chr7	+	6522704	6523630	-0.513448		-1.42746
10571920	B230317F23Rik	4.86018	4.34687	B230317F23Rik	chr8	+	63462234	63464705	-0.513313		-1.42732
10338827	---	6.19473	5.68145	---	---	---	0	0	-0.513281		-1.42729
10338929	---	4.8279	4.3148	---	---	---	0	0	-0.513097		-1.42711
10379736	1100001G20Rik	5.26026	4.7473	1100001G20Rik	chr11	+	83560499	83566144	-0.512956		-1.42697
10454059	---	5.06058	4.54765	---	chr18	+	14583377	14583820	-0.512923		-1.42694
10537828	Olfr434	3.51588	3.00297	Olfr434	chr6	+	43166882	43167937	-0.512913		-1.42693
10479807	---	4.33498	3.82206	---	chr2	-	4754150	4755656	-0.512913		-1.42693
10591853	Tbx20	4.30442	3.79151	Tbx20	chr9	-	24527626	24578747	-0.512913		-1.42693
10599054	Gm4907	3.95711	3.4442	Gm4907	chrX	+	23421830	23484733	-0.512912		-1.42693
10560030	Vmn2r56	3.0404	2.52748	Vmn2r56	chr7	-	13273885	13318430	-0.512912		-1.42693
10547191	Tmem72	4.76766	4.25475	Tmem72	chr6	-	116642743	116666919	-0.512912		-1.42693
10466935	Rln1	5.00847	4.49556	Rln1	chr19	-	29406188	29409086	-0.512912		-1.42693
10466120	Ms4a15	6.0903	5.57738	Ms4a15	chr19	-	11052797	11067740	-0.512912		-1.42693
10481654	Fpgs	8.74376	8.23098	Fpgs	chr2	-	32538129	32549672	-0.512781		-1.4268
10582835	Hmgb1	11.1887	10.676	Hmgb1	chr8	-	129505597	129506132	-0.51268		-1.4267
10472923	Ak3l1	7.707	7.19451	Ak3l1	chr2	+	72471993	72472664	-0.512488		-1.42651
10598292	Foxp3	5.691	5.17882	Foxp3	chrX	+	7156819	7172360	-0.51219		-1.42621
10579767	---	5.56321	5.05105	---	chr8	-	76273377	76274670	-0.512157		-1.42618
10348697	Aqp12	5.78142	5.26965	Aqp12	chr1	+	94902902	94908846	-0.511762		-1.42579
10514383	Larp7	8.22233	7.71062	Larp7	chr4	-	91857542	91858475	-0.511707		-1.42574
10376408	Olfr316	5.49246	4.98083	Olfr316	chr11	+	58571169	58572089	-0.511634		-1.42566
10376412	Olfr314	6.24768	5.73606	Olfr314	chr11	+	58599738	58600730	-0.511621		-1.42565
10531970	---	6.80542	6.29382	---	chr5	-	105418066	105418350	-0.511598		-1.42563
10414706	---	6.89382	6.38232	---	chr14	+	53200382	53200887	-0.511501		-1.42553
10425507	Mchr1	5.87237	5.36097	Mchr1	chr15	+	81065999	81068542	-0.511398		-1.42543
10420614	Sacs	7.57325	7.06208	Sacs	chr14	-	61791760	61792227	-0.51117		-1.42521
10404127	Hist1h2aa	7.57888	7.06774	Hist1h2aa	chr13	+	24026331	24026720	-0.511143		-1.42518
10341898	---	6.93642	6.42548	---	---	---	0	0	-0.510933		-1.42497
10383920	Nefh	6.51463	6.00374	Nefh	chr11	-	4838761	4848116	-0.510891		-1.42493
10418971	Opn4	5.26408	4.75338	Opn4	chr14	-	35404488	35413328	-0.510703		-1.42474
10366746	Lrig3	7.78881	7.27824	Lrig3	chr10	+	125403309	125452291	-0.510575		-1.42462
10550740	Ceacam20	5.63891	5.12847	Ceacam20	chr7	+	20550761	20576462	-0.510443		-1.42449
10583929	B3gat1	6.03398	5.52363	B3gat1	chr9	+	26541400	26570686	-0.510353		-1.4244
10588226	Amotl2	8.50015	7.98986	Amotl2	chr9	+	102622410	102635748	-0.51029		-1.42434
10341279	---	4.55148	4.04125	---	---	---	0	0	-0.510223		-1.42427
10599637	Fam122c	2.95622	2.44605	Fam122c	chrX	+	50626610	50684362	-0.510163		-1.42421
10427718	Bxdc2	10.2211	9.71102	Bxdc2	chr15	-	10405930	10415675	-0.510121		-1.42417
10517060	Nudc	9.84113	9.33105	Nudc	chr4	-	133088459	133101911	-0.51008		-1.42413
10340117	---	6.13517	5.62523	---	---	---	0	0	-0.509942		-1.42399
10341726	---	2.80561	2.29569	---	---	---	0	0	-0.509923		-1.42397
10540269	Gpr27	6.66355	6.15364	Gpr27	chr6	+	99642673	99643812	-0.509911		-1.42396
10546339	Wnt7a	4.4106	3.90085	Wnt7a	chr6	-	91313975	91361363	-0.509751	Wnt7a	-1.4238
10532463	Pus1	7.9921	7.48251	Pus1	chr5	-	111202686	111209634	-0.509585		-1.42364
10578393	Triml1	4.15282	3.64327	Triml1	chr8	-	44215161	44226840	-0.509557		-1.42361
10414911	Trav13-3	6.11177	5.60231	Trav13-3	chr14	+	53982043	53983780	-0.509459		-1.42352
10384778	---	3.55528	3.04582	---	chr11	-	26237540	26237703	-0.509458		-1.42352
10503866	Gabrr1	4.22621	3.71676	Gabrr1	chr4	+	33219531	33250563	-0.509457		-1.42351
10537406	Clec2l	5.70321	5.19378	Clec2l	chr6	+	38623514	38630228	-0.50943		-1.42349
10484884	Olfr1272 // Olfr1272	4.58624	4.07686	Olfr1272 // Olfr1272	chr2	-	90121804	90122730	-0.509377		-1.42344
10429528	Ly6k	6.20017	5.69079	Ly6k	chr15	-	74627304	74630398	-0.509377		-1.42344
10515154	Rpl3	11.6429	11.1336	Rpl3	chr4	-	112627680	112628891	-0.50931		-1.42337
10375472	Timd4	4.26387	3.75485	Timd4	chr11	+	46624301	46657835	-0.509016		-1.42308
10560089	---	4.92109	4.41214	---	chr7	-	13687472	13688296	-0.508955		-1.42302
10384974	Il9r	5.27089	4.76207	Il9r	chr11	-	32088997	32100222	-0.508816		-1.42288
10470562	Gm10134	3.83325	3.32446	Gm10134	chr2	+	28361615	28361995	-0.508797		-1.42286
10398398	---	6.97449	6.46577	---	chr12	+	110955295	110955393	-0.508714		-1.42278
10526514	Cldn15	5.93597	5.42735	Cldn15	chr5	+	137443739	137451711	-0.508619		-1.42269
10517566	---	6.70692	6.19837	---	chr4	-	136931567	136931637	-0.508543		-1.42261
10605571	Gyk	6.64086	6.13234	Gyk	chrX	-	82947276	83022158	-0.508513		-1.42258
10442270	1300003B13Rik	7.65428	7.14578	1300003B13Rik	chr17	+	22561226	22593656	-0.5085		-1.42257
10562532	Zfp536	3.95525	3.44689	Zfp536	chr7	-	38103662	38557776	-0.508356		-1.42243
10340326	---	5.51442	5.00613	---	---	---	0	0	-0.508293		-1.42237
10402514	Tcl1	4.44367	3.93566	Tcl1	chr12	-	106454963	106460924	-0.508008		-1.42209
10544444	Eapa2	3.71729	3.2093	Eapa2	chr6	-	42537212	42547371	-0.507992		-1.42207
10551531	Sycn	5.49374	4.98582	Sycn	chr7	+	29325897	29327225	-0.507925		-1.422
10498168	Exosc8	10.4934	9.98554	Exosc8	chr3	-	54532600	54539315	-0.507914		-1.42199
10366403	---	7.08789	6.58016	---	chr10	+	114238813	114239115	-0.507731		-1.42181
10399032	---	4.1145	3.60681	---	chr12	+	116635135	116635459	-0.507688		-1.42177
10416189	Nkx2-6	5.75772	5.25007	Nkx2-6	chr14	+	69789859	69793597	-0.507651		-1.42173
10588855	Mst1	5.40591	4.89829	Mst1	chr9	+	107982782	107987331	-0.507616		-1.4217
10342994	---	2.86601	2.35863	---	---	---	0	0	-0.507384		-1.42147
10568217	Dctpp1	9.63924	9.13196	Dctpp1	chr7	-	134400473	134404208	-0.507274		-1.42136
10507872	---	8.40398	7.89685	---	chr4	+	122970395	122970525	-0.507128		-1.42122
10507870	---	8.68688	8.17976	---	chr4	+	122968587	122968717	-0.507128		-1.42122
10576581	Kcnk1	5.54477	5.03764	Kcnk1	chr8	+	128519070	128554585	-0.507127		-1.42122
10429424	---	6.33663	5.82955	---	chr15	-	73591191	73591293	-0.507086		-1.42118
10497250	---	5.908	5.40097	---	chr3	-	9970500	9971949	-0.507028		-1.42112
10344480	---	5.18338	4.67647	---	---	---	0	0	-0.506913		-1.42101
10548086	Rad51ap1	7.01172	6.50503	Rad51ap1	chr6	-	126873433	126889573	-0.506696		-1.42079
10420724	Defb30	5.17371	4.66702	Defb30	chr14	-	63652924	63656683	-0.506696		-1.42079
10490611	Ptk6	4.70665	4.19995	Ptk6	chr2	-	180929829	180937494	-0.506695		-1.42079
10504199	---	5.97785	5.47117	---	chr4	+	42681536	42682026	-0.506678		-1.42077
10477942	Rbl1	5.2678	4.76112	Rbl1	chr2	+	157030042	157032550	-0.506678		-1.42077
10454840	Gm16490	4.9197	4.41302	Gm16490	chr18	+	35929972	35930325	-0.506678		-1.42077
10468303	Calhm3	4.87428	4.36775	Calhm3	chr19	-	47226099	47232254	-0.50653		-1.42063
10554057	Adamts17	8.02712	7.52062	Adamts17	chr7	+	74174461	74174606	-0.506497		-1.4206
10415011	---	6.3901	5.88374	---	chr14	+	54778186	54778244	-0.506362		-1.42046
10456018	Arsi	3.99295	3.48659	Arsi	chr18	+	61071894	61077422	-0.506362		-1.42046
10472949	Hoxd12	4.74075	4.23449	Hoxd12	chr2	+	74513144	74515762	-0.506253	Hoxd12	-1.42036
10600324	Rpl3	12.032	11.5258	Rpl3	chrX	+	71415992	71417205	-0.50621		-1.42031
10342756	---	6.97033	6.46412	---	---	---	0	0	-0.506208		-1.42031
10552508	Klk7	5.50469	4.9985	Klk7	chr7	+	51066664	51071729	-0.506191		-1.4203
10569992	---	7.21951	6.71338	---	chr8	+	4652008	4653645	-0.506127		-1.42023
10407431	Ucn3	4.85785	4.35173	Ucn3	chr13	-	3939937	3944595	-0.506124		-1.42023
10402554	Bcl11b	5.70007	5.19404	Bcl11b	chr12	-	109151851	109241624	-0.506032		-1.42014
10501454	4921515J06Rik	6.98608	6.48007	4921515J06Rik	chr3	-	108742971	108743363	-0.50601		-1.42012
10566188	---	3.83849	3.33255	---	chr7	-	110090202	110091089	-0.505938		-1.42005
10560270	Npas1	5.25915	4.75341	Npas1	chr7	-	17041070	17061037	-0.505736		-1.41985
10504000	---	9.41278	8.90719	---	chr4	+	40669950	40670028	-0.505591		-1.4197
10341533	---	5.47702	4.97149	---	---	---	0	0	-0.505525		-1.41964
10450733	EG547347	4.59361	4.0882	EG547347	chr17	-	36265420	36265683	-0.505408		-1.41952
10340262	---	4.59361	4.0882	---	---	---	0	0	-0.505408		-1.41952
10451291	Slc22a7	4.52279	4.01738	Slc22a7	chr17	-	46569132	46575403	-0.505407		-1.41952
10449968	Cyp4f41-ps	5.37748	4.87208	Cyp4f41-ps	chr17	-	33088488	33097727	-0.505407		-1.41952
10342084	---	6.30103	5.79575	---	---	---	0	0	-0.50528		-1.4194
10421387	Sftpc	4.12058	3.61535	Sftpc	chr14	-	70920747	70923883	-0.50523		-1.41935
10409031	Dek	10.1645	9.65933	Dek	chr13	-	47180151	47201535	-0.505132		-1.41925
10425223	Galr3	6.4188	5.91371	Galr3	chr15	+	78872362	78873903	-0.505083		-1.41921
10340097	---	8.46209	7.95706	---	---	---	0	0	-0.50503		-1.41915
10437224	Mx2	3.7005	3.19566	Mx2	chr16	+	97757690	97782577	-0.504841		-1.41897
10564500	---	4.98391	4.47932	---	chr7	-	75031078	75031373	-0.504592		-1.41872
10343052	---	5.97832	5.47381	---	---	---	0	0	-0.504509		-1.41864
10591988	Adamts15	4.62243	4.11796	Adamts15	chr9	-	30706738	30730037	-0.504478		-1.41861
10343797	---	5.99958	5.49517	---	---	---	0	0	-0.504401		-1.41853
10469135	---	5.03871	4.53439	---	chr2	+	9803611	9804020	-0.504322		-1.41846
10512827	Gm568	5.08746	4.58337	Gm568	chr4	-	47021191	47023653	-0.504086		-1.41822
10352499	---	6.63339	6.12939	---	chr1	+	187137198	187137264	-0.503994		-1.41813
10459421	Atp8b1	4.36641	3.86291	Atp8b1	chr18	-	64688633	64820654	-0.503494		-1.41764
10356170	---	9.96729	9.46383	---	chr1	-	83387116	83387202	-0.503452		-1.4176
10578019	Nudc	9.56124	9.05783	Nudc	chr8	-	30396900	30439586	-0.50341		-1.41756
10343246	---	5.78724	5.28405	---	---	---	0	0	-0.503195		-1.41735
10416090	Stmn4	5.71309	5.20994	Stmn4	chr14	+	66963210	66980517	-0.503151		-1.41731
10548116	---	9.04889	8.54588	---	chr6	-	127232081	127232527	-0.50301		-1.41717
10452202	Acer1	4.62389	4.12089	Acer1	chr17	-	57092913	57121549	-0.503001		-1.41716
10456140	Sh3tc2	4.70707	4.20408	Sh3tc2	chr18	+	62112729	62175373	-0.502992		-1.41715
10582006	LOC100048095	4.77121	4.26834	LOC100048095	chr8	-	119288094	119288689	-0.502872		-1.41703
10552672	Aspdh	5.93165	5.42878	Aspdh	chr7	+	51720263	51723122	-0.502872		-1.41703
10405849	Olfr466	2.87796	2.37509	Olfr466	chr13	+	65253534	65254460	-0.502872		-1.41703
10339560	---	2.73895	2.23629	---	---	---	0	0	-0.502669		-1.41683
10429234	---	6.02055	5.51799	---	chr15	-	71628907	71839893	-0.502562		-1.41673
10575880	Necab2	5.91467	5.41217	Necab2	chr8	+	121970619	121996535	-0.502501		-1.41667
10574147	---	5.91901	5.41651	---	chr8	+	97044288	97044368	-0.502501		-1.41667
10366180	Gm4340	3.91334	3.41106	Gm4340	chr10	+	103606934	103624736	-0.502284		-1.41645
10366514	Kcnmb4	4.64611	4.14388	Kcnmb4	chr10	+	115855177	115858291	-0.502225		-1.4164
10586252	Dennd4a	5.29815	4.79595	Dennd4a	chr9	+	64736293	64736428	-0.502196		-1.41637
10416960	Gpc5	4.19865	3.69645	Gpc5	chr14	+	115491474	116924400	-0.502196		-1.41637
10435043	Tm4sf19	5.00105	4.49886	Tm4sf19	chr16	+	32405932	32408088	-0.502196		-1.41637
10422606	Fbxo4	5.5653	5.06311	Fbxo4	chr15	+	3928767	3929707	-0.502196		-1.41637
10490833	Gm6236	3.66432	3.16216	Gm6236	chr3	+	9899427	9902386	-0.502165		-1.41634
10432785	Krt5	4.93893	4.43701	Krt5	chr15	-	101537501	101543322	-0.501918		-1.41609
10460621	1810058N15Rik	4.80809	4.30623	1810058N15Rik	chr19	+	5561052	5561679	-0.501859		-1.41604
10398336	---	6.31083	5.809	---	chr12	+	110824281	110824364	-0.501829		-1.41601
10342471	---	6.25927	5.75755	---	---	---	0	0	-0.501717		-1.4159
10375735	Hnrnph1	10.3609	9.85918	Hnrnph1	chr11	+	50191253	50200030	-0.501688		-1.41587
10339734	---	8.2428	7.74115	---	---	---	0	0	-0.501653		-1.41583
10509063	Il22ra1	4.14376	3.64212	Il22ra1	chr4	+	135284135	135307280	-0.501638		-1.41582
10430365	Sstr3	5.18566	4.68417	Sstr3	chr15	-	78367445	78374775	-0.501493		-1.41568
10509910	Spata21	5.52198	5.02051	Spata21	chr4	+	140644260	140668674	-0.501469		-1.41565
10528788	Gm10062	4.79713	4.29567	Gm10062	chr5	-	25166647	25166901	-0.501468		-1.41565
10377984	Zfp3	6.58944	6.08817	Zfp3	chr11	+	70577949	70586430	-0.501272		-1.41546
10543530	Pax4	4.83998	4.33873	Pax4	chr6	-	28392334	28399340	-0.501245	Pax4	-1.41543
10529385	Zfyve28	5.50454	5.0033	Zfyve28	chr5	-	34537521	34630975	-0.501237		-1.41543
10342606	---	4.97224	4.47105	---	---	---	0	0	-0.50119		-1.41538
10455782	---	4.36234	3.86134	---	chr18	+	56381490	56381647	-0.501		-1.41519
10482237	Nr5a1	6.11491	5.61392	Nr5a1	chr2	-	38548147	38570024	-0.50099		-1.41518
10463410	Fam178a	9.09211	8.59113	Fam178a	chr19	+	45017380	45058271	-0.500981		-1.41518
10340268	---	5.66385	5.16287	---	---	---	0	0	-0.500976		-1.41517
10488497	Vsx1	5.04052	4.53961	Vsx1	chr2	-	150506435	150514873	-0.500912		-1.41511
10340717	---	7.45862	6.95779	---	---	---	0	0	-0.500827		-1.41502
10503204	Chd7	7.73811	7.23735	Chd7	chr4	+	8774604	8774763	-0.500761		-1.41496
10548884	Erp27	4.76909	4.26849	Erp27	chr6	-	136855908	136870701	-0.5006		-1.4148
10478066	Snhg11	4.71171	4.21116	Snhg11	chr2	+	158201418	158207355	-0.500545		-1.41475
10425890	Arhgap8	4.87307	4.37273	Arhgap8	chr15	+	84550500	84602637	-0.500338		-1.41454
10401416	2410016O06Rik	6.40547	5.90522	2410016O06Rik	chr12	-	85291640	85292305	-0.500251		-1.41446
10598721	Rpl3	12.4509	11.9506	Rpl3	chrX	+	12779687	12780985	-0.50023		-1.41444
10572906	Mcm5	9.4846	8.98438	Mcm5	chr8	+	77633427	77652338	-0.500221		-1.41443
10563373	Spaca4	5.6873	5.18712	Spaca4	chr7	-	52980477	52981183	-0.500183		-1.41439
10562044	Zbtb32	5.60455	5.10441	Zbtb32	chr7	-	31374700	31376922	-0.500144		-1.41435
10338081	---	5.81952	5.31944	---	---	---	0	0	-0.500083		-1.41429
10518372	Miip	8.33594	7.83603	Miip	chr4	-	147234900	147242656	-0.49991		-1.41413
10375497	---	7.66361	7.16381	---	chr11	+	48614368	48614434	-0.499796		-1.41401
10411454	Sec61b	8.22828	7.72874	Sec61b	chr13	-	99259488	99259778	-0.499549		-1.41377
10559446	Lilrb3	4.74028	4.24093	Lilrb3	chr7	-	3664134	3671984	-0.499354		-1.41358
10345921	1500015O10Rik	5.15208	4.65324	1500015O10Rik	chr1	+	43787538	43799423	-0.498843		-1.41308
10541515	Dppa3	3.71206	3.21322	Dppa3	chr6	+	122576438	122580289	-0.498842		-1.41308
10451953	Lrg1	4.48421	3.98538	Lrg1	chr17	-	56259099	56261369	-0.498837		-1.41307
10473584	---	7.77307	7.27438	---	chr2	+	87883928	87884013	-0.498689		-1.41293
10582074	Mphosph6	8.51663	8.01814	Mphosph6	chr8	-	120315544	120325829	-0.498493		-1.41274
10348858	Bok	8.96996	8.47147	Bok	chr1	+	95582271	95592341	-0.498483		-1.41273
10340796	---	3.6733	3.17484	---	---	---	0	0	-0.498462		-1.41271
10391504	Meox1	4.40652	3.90829	Meox1	chr11	-	101738824	101755668	-0.498231	Meox1	-1.41248
10586614	Fam148b	7.3102	6.81201	Fam148b	chr9	+	67607245	67608737	-0.498192		-1.41244
10380067	2014-09-05	5.28001	4.78212	2014-09-05	chr11	+	87380304	87404041	-0.497887		-1.41214
10553555	---	5.03248	4.5347	---	chr7	+	62717449	62717966	-0.497781		-1.41204
10512626	Olfr71	5.80712	5.30938	Olfr71	chr4	-	43718500	43719438	-0.497743		-1.412
10453390	Six3os1	4.53586	4.03817	Six3os1	chr17	-	86006698	86017705	-0.497686	Six3os1	-1.41195
10599670	---	6.98388	6.48621	---	chrX	+	51384530	51384906	-0.497671		-1.41193
10427659	---	4.29784	3.8003	---	chr15	-	9543953	9544106	-0.497534		-1.4118
10520521	Cenpa	9.824	9.32656	Cenpa	chr5	+	30969275	30977199	-0.497438		-1.4117
10439130	Umps	9.07633	8.5789	Umps	chr16	-	33955098	33967089	-0.497427		-1.41169
10535410	---	5.59638	5.09898	---	chr5	-	143898926	143899999	-0.497396		-1.41166
10338053	---	8.07773	7.58045	---	---	---	0	0	-0.497274		-1.41154
10430324	Tmprss6	5.7831	5.28585	Tmprss6	chr15	-	78270097	78299041	-0.497249		-1.41152
10416023	Scara5	5.45016	4.95295	Scara5	chr14	+	66285264	66383663	-0.497207		-1.41148
10416044	Ccdc25	6.72473	6.22753	Ccdc25	chr14	+	66456139	66485439	-0.4972	Ccdc25 - cell cycle regulator	-1.41147
10339523	---	10.3276	9.83056	---	---	---	0	0	-0.496987		-1.41126
10354275	1700029F09Rik	8.1207	7.62383	1700029F09Rik	chr1	-	44143655	44159268	-0.496874		-1.41115
10380637	Hoxb6	4.65612	4.15932	Hoxb6	chr11	+	96160388	96162883	-0.496794	Hoxb6	-1.41107
10586246	Dennd4a	7.06327	6.56674	Dennd4a	chr9	+	64719635	64719853	-0.496529		-1.41082
10391254	Kcnh4	6.26166	5.76517	Kcnh4	chr11	-	100602927	100620919	-0.496485		-1.41077
10576799	Cd209e	4.15784	3.66138	Cd209e	chr8	-	3847965	3854308	-0.49646		-1.41075
10381770	4933407P14Rik	5.28963	4.7933	4933407P14Rik	chr11	+	104047641	104052477	-0.496335		-1.41063
10341331	---	4.4037	3.90751	---	---	---	0	0	-0.496191		-1.41048
10339540	---	6.65134	6.15534	---	---	---	0	0	-0.496002		-1.4103
10494039	Lingo4	6.24491	5.74892	Lingo4	chr3	+	94203141	94208423	-0.495992		-1.41029
10383345	Fscn2	5.86557	5.36958	Fscn2	chr11	+	120222848	120229485	-0.495992		-1.41029
10585381	Slc35f2	4.01574	3.51975	Slc35f2	chr9	+	53619345	53665978	-0.495992		-1.41029
10593233	Htr3a	4.7013	4.20531	Htr3a	chr9	-	48707319	48719141	-0.495991		-1.41029
10447693	---	6.09577	5.59978	---	chr17	-	8717325	8717997	-0.495991		-1.41029
10579543	Nxnl1	4.81848	4.32252	Nxnl1	chr8	-	74084454	74090522	-0.495965		-1.41026
10340982	---	3.61807	3.12219	---	---	---	0	0	-0.495876		-1.41018
10600810	---	6.59656	6.101	---	chrX	+	91861139	91861473	-0.495552		-1.40986
10481337	1700101E01Rik	5.01739	4.52194	1700101E01Rik	chr2	-	28783359	28910518	-0.495451		-1.40976
10451225	Polh	8.6523	8.15685	Polh	chr17	-	46308304	46339579	-0.495447		-1.40976
10554710	---	3.68483	3.18942	---	chr7	+	91319075	91319232	-0.495402		-1.40971
10523048	Npffr2	3.17979	2.68438	Npffr2	chr5	+	89955980	90012765	-0.495402		-1.40971
10460560	Catsper1	4.78138	4.28599	Catsper1	chr19	+	5335741	5344153	-0.495388		-1.4097
10407122	---	6.79184	6.29647	---	chr13	+	110478434	110478830	-0.49537		-1.40968
10532511	E130006D01Rik	4.28142	3.78607	E130006D01Rik	chr5	-	112163304	112190723	-0.495352		-1.40966
10470001	2010317E24Rik	6.45142	5.95607	2010317E24Rik	chr2	+	25227555	25233001	-0.495352		-1.40966
10415888	Gm10867	5.3388	4.84345	Gm10867	chr14	+	64607784	64608143	-0.495352		-1.40966
10338027	---	7.2621	6.76691	---	---	---	0	0	-0.495194		-1.40951
10457380	---	6.2227	5.72754	---	chr18	-	8227509	8227986	-0.495157		-1.40947
10524876	BC023744	6.81445	6.31945	BC023744	chr5	+	117798304	117798414	-0.495		-1.40932
10386665	Slc47a2	4.81165	4.31668	Slc47a2	chr11	-	61115133	61156362	-0.494967		-1.40929
10339039	---	7.431	6.93608	---	---	---	0	0	-0.494923		-1.40925
10400589	C79407	9.00219	8.50729	C79407	chr12	-	66233719	66273585	-0.494904		-1.40923
10590060	Ctdspl	7.61329	7.11846	Ctdspl	chr9	+	118835594	118953116	-0.494831		-1.40916
10480869	Sohlh1	5.36224	4.86775	Sohlh1	chr2	-	25698515	25702768	-0.494494		-1.40883
10340619	---	5.4599	4.9656	---	---	---	0	0	-0.494305		-1.40864
10394560	Smc6	9.84407	9.3499	Smc6	chr12	+	11272692	11326595	-0.49417		-1.40851
10407316	Pelo	6.62793	6.13377	Pelo	chr13	+	115879913	115880520	-0.494156		-1.4085
10341081	---	8.79335	8.29941	---	---	---	0	0	-0.493944		-1.40829
10573217	Ddx39	8.85609	8.36221	Ddx39	chr8	+	86239098	86247247	-0.493872		-1.40822
10594750	Fam148a	7.37156	6.87774	Fam148a	chr9	-	67678562	67679230	-0.493816		-1.40816
10468419	D19Ertd652e	4.32079	3.82697	D19Ertd652e	chr19	-	47840290	47840520	-0.493816		-1.40816
10545524	4931417E11Rik	3.89074	3.39698	4931417E11Rik	chr6	-	73418575	73419661	-0.493764		-1.40811
10555789	Usp17l5	4.6403	4.14665	Usp17l5	chr7	+	110565210	110567688	-0.493642		-1.40799
10583318	Taf1d	9.19863	8.705	Taf1d	chr9	+	15121120	15121252	-0.493633		-1.40799
10409988	Taf1d	9.19863	8.705	Taf1d	chr13	-	62644563	62644695	-0.493633		-1.40799
10405739	Taf1d	9.19863	8.705	Taf1d	chr13	+	62238290	62238422	-0.493633		-1.40799
10391985	Taf1d	9.19863	8.705	Taf1d	chr11	-	104112326	104112458	-0.493633		-1.40799
10414553	Ear14	2.9895	2.49591	Ear14	chr14	+	51823364	51823831	-0.493594		-1.40795
10590323	5830454E08Rik	4.13391	3.64072	5830454E08Rik	chr9	+	120486463	120487189	-0.493191		-1.40755
10495193	Kcna2	5.9627	5.4695	Kcna2	chr3	+	106904485	106917600	-0.493191		-1.40755
10566264	Gm5736	4.43216	3.93897	Gm5736	chr7	-	110987669	110988931	-0.493191		-1.40755
10557311	Gm16496	4.53107	4.03788	Gm16496	chr7	+	131488066	131492236	-0.493191		-1.40755
10521467	Ccdc96	4.50369	4.01051	Ccdc96	chr5	+	36827237	36830820	-0.49319		-1.40755
10347073	Unc80	4.24558	3.7524	Unc80	chr1	+	66673770	66743223	-0.493178		-1.40754
10389127	Unc45b	5.94513	5.45216	Unc45b	chr11	-	82738405	82746884	-0.492974		-1.40734
10530441	Corin	5.07812	4.58516	Corin	chr5	-	72691264	72895712	-0.492958		-1.40733
10412488		6.22832	5.73543						-0.492884		-1.40726
10445816	Lrfn2	5.18534	4.69251	Lrfn2	chr17	+	49071704	49236913	-0.492828		-1.4072
10600545	Hmgb1	10.9967	10.5041	Hmgb1	chrX	+	74701925	74745544	-0.4926		-1.40698
10600159	Zfp92	3.92421	3.43164	Zfp92	chrX	+	70656435	70673724	-0.492566		-1.40695
10540028	Klf15	5.79286	5.3004	Klf15	chr6	+	90412620	90425226	-0.492459	Klf15	-1.40684
10364328	Gm10318	7.35551	6.86327	Gm10318	chr10	+	77315607	77316284	-0.49224		-1.40663
10544089	Zc3hav1	7.92101	7.42892	Zc3hav1	chr6	-	38257198	38304603	-0.492088		-1.40648
10388969	---	3.89005	3.39811	---	chr11	-	79707086	79707217	-0.491943		-1.40634
10569308	Krtap5-1	6.68587	6.19412	Krtap5-1	chr7	-	149482282	149482974	-0.491752		-1.40615
10510592	---	5.69753	5.20578	---	chr4	+	150338855	150339002	-0.491752		-1.40615
10375145	Lcp2	4.54289	4.05126	Lcp2	chr11	+	33947144	33992281	-0.49163		-1.40603
10427671	---	4.96211	4.47049	---	chr15	-	9582680	9582828	-0.49162		-1.40602
10572130	Lpl	6.11996	5.62836	Lpl	chr8	+	71404453	71431347	-0.4916		-1.406
10381528	Nags	4.94518	4.45359	Nags	chr11	+	102006827	102010790	-0.491594		-1.406
10340372	---	5.4196	4.92801	---	---	---	0	0	-0.491592		-1.406
10582843	Itgb1	7.49768	7.00612	Itgb1	chr8	-	131209275	131210227	-0.491564	integrin beta 1	-1.40597
10404982	Barx1	6.55725	6.06572	Barx1	chr13	+	48758403	48761889	-0.49153		-1.40594
10550451	---	6.89181	6.40038	---	chr7	+	18377923	18378414	-0.491431		-1.40584
10343730	---	3.18001	2.68867	---	---	---	0	0	-0.491337		-1.40575
10576054	Foxl1	5.42143	4.93014	Foxl1	chr8	+	123651862	123652872	-0.491291	Foxl1	-1.4057
10376052	---	5.85008	5.35887	---	chr11	+	53459246	53459883	-0.491212		-1.40563
10424731	Gsdmd	5.26169	4.77049	Gsdmd	chr15	+	75692757	75697838	-0.491204		-1.40562
10342289	---	10.0528	9.56161	---	---	---	0	0	-0.491157		-1.40557
10339675	---	5.82248	5.33134	---	---	---	0	0	-0.491139		-1.40555
10579609	Fcho1	5.19801	4.70689	Fcho1	chr8	-	74232535	74245759	-0.491124		-1.40554
10586015	1700036A12Rik	5.71076	5.21967	1700036A12Rik	chr9	+	60617409	60617762	-0.491088		-1.4055
10579825	Pou4f2	6.25898	5.76796	Pou4f2	chr8	-	80956908	80960551	-0.491018		-1.40544
10420628	---	7.32819	6.83748	---	chr14	-	61943704	61944647	-0.490712		-1.40514
10350896	Astn1	5.5011	5.01042	Astn1	chr1	+	160292487	160621919	-0.490679		-1.40511
10363377	---	6.2935	5.80283	---	chr10	+	59078811	59079146	-0.490666		-1.40509
10353915	Fam178b	4.50921	4.01869	Fam178b	chr1	-	36619544	36650177	-0.490526		-1.40496
10508533	Col16a1	6.4382	5.94768	Col16a1	chr4	+	129725132	129776527	-0.490523		-1.40495
10427272	Hoxc12	4.70777	4.21732	Hoxc12	chr15	+	102767188	102769040	-0.490454	Hoxc12	-1.40489
10375499	Snord96a	6.26635	5.7759	Snord96a	chr11	+	48615534	48615614	-0.490454		-1.40489
10584821	Cd3d	3.75837	3.26792	Cd3d	chr9	+	44789964	44794506	-0.490453		-1.40489
10453055	Gm10494	4.13691	3.64646	Gm10494	chr17	-	79908583	79908708	-0.490453		-1.40489
10404336	---	3.2282	2.73775	---	chr13	+	28021454	28022786	-0.490453		-1.40489
10551750	4932431P20Rik	4.73649	4.24604	4932431P20Rik	chr7	+	30313534	30315551	-0.490453		-1.40489
10462670	Rpp30	9.76441	9.27398	Rpp30	chr19	+	36158221	36179267	-0.490425		-1.40486
10577999	Unc5d	5.72187	5.23156	Unc5d	chr8	-	29762522	30330108	-0.490312		-1.40475
10526241	Cldn3	5.94524	5.45497	Cldn3	chr5	+	135462084	135463343	-0.490277		-1.40471
10373113	Kif5a	5.30257	4.81236	Kif5a	chr10	-	126662752	126870228	-0.490206		-1.40465
10430669	Rpl3	12.4574	11.9673	Rpl3	chr15	-	79908225	79913015	-0.49011		-1.40455
10533628	Il31	5.7633	5.27329	Il31	chr5	-	123930249	123932110	-0.490011		-1.40446
10342016	---	5.76427	5.27432	---	---	---	0	0	-0.489948		-1.40439
10369815	Cdc2a	11.3225	10.8326	Cdc2a	chr10	-	68799383	68815664	-0.4899		-1.40435
10343870	---	4.88382	4.39394	---	---	---	0	0	-0.489883		-1.40433
10511062	Tmem52	6.21657	5.72674	Tmem52	chr4	+	154843243	154844966	-0.489826		-1.40428
10407511	---	10.8663	10.3765	---	chr13	-	8289092	8289361	-0.48982		-1.40427
10517664	---	4.05418	3.5644	---	chr4	-	138383291	138383391	-0.489781		-1.40423
10338881	---	4.69211	4.20269	---	---	---	0	0	-0.489426		-1.40389
10462127	1700021P04Rik	3.38304	2.89363	1700021P04Rik	chr19	+	24139283	24140942	-0.489419		-1.40388
10447412	---	8.43908	7.95023	---	chr17	+	88320435	88320733	-0.488852		-1.40333
10538466	Ghrhr	6.21608	5.72731	Ghrhr	chr6	+	55326337	55343035	-0.488774		-1.40325
10339678	---	3.48573	2.99752	---	---	---	0	0	-0.488207		-1.4027
10347497	Wnt10a	6.39167	5.90357	Wnt10a	chr1	+	74838090	74850753	-0.488097	Wnt10a	-1.40259
10526391	2900083I11Rik	5.52345	5.03539	2900083I11Rik	chr5	+	136282760	136350642	-0.488062		-1.40256
10472916	Cdca7	9.66245	9.1746	Cdca7	chr2	+	72314265	72340390	-0.487845		-1.40235
10503303	1110037F02Rik	7.64105	7.15339	1110037F02Rik	chr4	+	11461336	11461468	-0.487653		-1.40216
10601867	Kir3dl1	3.63548	3.14784	Kir3dl1	chrX	+	133052538	133068847	-0.487644		-1.40215
10559276	Kcnq1	5.30092	4.81328	Kcnq1	chr7	+	150293159	150612955	-0.487636		-1.40215
10517364	A330049M08Rik	5.1485	4.66098	A330049M08Rik	chr4	-	134925808	134954136	-0.487525		-1.40204
10568024	Coro1a	5.14951	4.662	Coro1a	chr7	-	133843288	133848271	-0.487507		-1.40202
10524955	Tesc	6.62915	6.14166	Tesc	chr5	+	118477820	118511887	-0.487489		-1.402
10571274	Gsr	10.0018	9.51443	Gsr	chr8	+	34763710	34808634	-0.487423		-1.40194
10341388	---	6.09955	5.61216	---	---	---	0	0	-0.487394		-1.40191
10526169	Caln1	3.92065	3.4333	Caln1	chr5	+	130845346	131316515	-0.487347		-1.40186
10550388	Gng8	4.935	4.44766	Gng8	chr7	+	17477135	17480784	-0.487341		-1.40186
10339689	---	5.79024	5.30292	---	---	---	0	0	-0.487321		-1.40184
10444605	Vars	9.78776	9.30053	Vars	chr17	+	35138078	35153271	-0.487229		-1.40175
10344355	---	6.06803	5.58081	---	---	---	0	0	-0.487215		-1.40174
10344276	---	5.37982	4.89262	---	---	---	0	0	-0.487205		-1.40173
10427301	---	7.13334	6.64617	---	chr15	+	102845341	102845432	-0.487169		-1.40169
10587208	Bcl2l10	3.74407	3.25695	Bcl2l10	chr9	+	75195574	75199461	-0.487124		-1.40165
10529903	Fam184b	4.91666	4.42963	Fam184b	chr5	-	45920944	46030853	-0.487028		-1.40155
10567041	Gm5600	3.85566	3.36863	Gm5600	chr7	-	120851229	120851714	-0.487024		-1.40155
10485312	---	5.36039	4.87337	---	chr2	-	94101457	94101556	-0.487024		-1.40155
10578521	Snx25	8.09475	7.60773	Snx25	chr8	-	47118620	47209427	-0.487011		-1.40154
10560298	---	6.13425	5.64725	---	chr7	-	17367232	17367325	-0.487003		-1.40153
10555921	Gm5901	5.02724	4.54034	Gm5901	chr7	+	112523622	112526791	-0.486909		-1.40144
10573975	Ces7	5.61107	5.12416	Ces7	chr8	+	96008588	96015891	-0.486908		-1.40144
10545208	Gm189	6.02906	5.54215	Gm189	chr6	-	69525967	69526254	-0.486908		-1.40144
10435388	Adcy5	4.95944	4.47253	Adcy5	chr16	+	35154963	35305824	-0.486908		-1.40144
10426542	Rapgef3	5.32264	4.83573	Rapgef3	chr15	+	97580931	97581440	-0.486908		-1.40144
10447668	Gm1604b	6.05859	5.57179	Gm1604b	chr17	-	8231412	8294068	-0.486806		-1.40134
10409602	Trpc7	4.3351	3.8484	Trpc7	chr13	-	56874469	56996949	-0.486709		-1.40124
10572461	2410018E23Rik	5.56106	5.07436	2410018E23Rik	chr8	+	73233211	73241466	-0.4867		-1.40124
10344032	---	5.05788	4.57118	---	---	---	0	0	-0.4867		-1.40124
10500345	Terc	8.58104	8.09437	Terc	chr3	-	96218360	96218780	-0.486671		-1.40121
10530029	Lgi2	4.84463	4.35801	Lgi2	chr5	-	52929103	52957542	-0.486629		-1.40117
10565218	Il16	4.39622	3.90964	Il16	chr7	-	90791573	90884033	-0.48658		-1.40112
10459844	Haus1	8.42441	7.93786	Haus1	chr18	-	77996014	78006519	-0.486555		-1.4011
10557300	Aqp8	4.66863	4.18216	Aqp8	chr7	+	130605826	130611518	-0.486473		-1.40102
10544403	Olfr459	4.4295	3.94303	Olfr459	chr6	-	41721257	41722365	-0.486473		-1.40102
10588081	Foxl2	6.45486	5.96849	Foxl2	chr9	+	98856080	98857207	-0.486363	Foxl2	-1.40091
10598654	OTTMUSG00000016789	4.95948	4.47312	OTTMUSG00000016789	chrX	+	10892187	10892713	-0.486363		-1.40091
10397780	A630072L19Rik	5.63102	5.14468	A630072L19Rik	chr12	+	102180067	102185354	-0.486339		-1.40089
10515828	Olfr1335	4.78661	4.30029	Olfr1335	chr4	-	118481460	118482467	-0.486325		-1.40087
10571399	Zdhhc2	8.02686	7.54065	Zdhhc2	chr8	+	41509169	41571070	-0.486213		-1.40076
10338874	---	5.1374	4.65143	---	---	---	0	0	-0.485966		-1.40052
10342677	---	6.3811	5.89516	---	---	---	0	0	-0.485938		-1.4005
10413979	Gm626	3.88805	3.40214	Gm626	chr14	+	34324911	34325049	-0.485908		-1.40047
10534316	Eif4h	10.9182	10.4323	Eif4h	chr5	-	135095746	135115209	-0.48588		-1.40044
10342618	---	8.91278	8.42756	---	---	---	0	0	-0.48522		-1.3998
10509168	E2f2	6.52855	6.04335	E2f2	chr4	+	135728309	135750643	-0.485199		-1.39978
10559333	Shank2	5.34072	4.85563	Shank2	chr7	+	151217169	151267824	-0.485094		-1.39968
10458956	---	4.94341	4.45833	---	chr18	-	55782276	55782574	-0.485077		-1.39966
10597598	Slc22a14	4.07341	3.58842	Slc22a14	chr9	-	119078574	119099511	-0.484989		-1.39958
10439087	Muc20	4.92186	4.43687	Muc20	chr16	-	32786125	32797520	-0.484989		-1.39958
10539880	Dnajb8	5.4392	4.95421	Dnajb8	chr6	+	88172262	88173250	-0.484988		-1.39957
10504648	---	5.46069	4.97571	---	chr4	+	45942411	45942583	-0.484988		-1.39957
10482095	Lhx6	6.05741	5.57242	Lhx6	chr2	-	35937473	35960791	-0.484988		-1.39957
10359473	4930558K02Rik	3.60897	3.12398	4930558K02Rik	chr1	-	163872531	163909627	-0.484988		-1.39957
10380689	Cbx1	8.54978	8.06481	Cbx1	chr11	+	96650450	96669954	-0.484972		-1.39956
10491732	Fat4	7.84351	7.35856	Fat4	chr3	+	38785862	38910903	-0.484953		-1.39954
10459927	Kcng2	6.68272	6.19786	Kcng2	chr18	-	80492378	80519872	-0.484867		-1.39946
10459353	---	5.93112	5.44626	---	chr18	-	63234265	63246288	-0.48486		-1.39945
10519667	Gm8912	7.55282	7.06798	Gm8912	chr5	+	11192637	11193118	-0.484843		-1.39943
10399657	---	9.23373	8.74892	---	chr12	-	22365117	22365203	-0.484804		-1.3994
10394938	---	9.23373	8.74892	---	chr12	-	23821792	23821878	-0.484804		-1.3994
10340545	---	9.4318	8.94705	---	---	---	0	0	-0.484753		-1.39935
10343837	---	4.0154	3.53066	---	---	---	0	0	-0.484741		-1.39933
10554895	Crebzf	8.37253	7.88788	Crebzf	chr7	+	97591535	97593285	-0.484643		-1.39924
10552540	Klk15	4.8199	4.33534	Klk15	chr7	+	51189141	51194960	-0.484558		-1.39916
10480317	1700113O17Rik	6.10478	5.62023	1700113O17Rik	chr2	-	17918044	17918585	-0.484543		-1.39914
10361186	Sertad4	9.62066	9.13612	Sertad4	chr1	-	194670682	194681915	-0.484537		-1.39914
10550574	Dmpk	11.361	10.8766	Dmpk	chr7	+	19669234	19679170	-0.48436		-1.39897
10391957	Wnt9b	5.7111	5.22682	Wnt9b	chr11	-	103588677	103611135	-0.484286	Wnt9b	-1.39889
10543772	Klf14	7.07354	6.58942	Klf14	chr6	-	30907683	30908982	-0.484118	Klf14	-1.39873
10472321	Slc4a10	3.769	3.28499	Slc4a10	chr2	+	61884620	62164787	-0.484007		-1.39862
10579442	Slc5a5	5.77964	5.29567	Slc5a5	chr8	-	73406791	73416656	-0.483967		-1.39858
10409551	Pitx1	5.80761	5.32375	Pitx1	chr13	-	55926415	55932786	-0.483859		-1.39848
10457221	---	4.3122	3.82835	---	chr18	-	3858243	3858566	-0.483855		-1.39848
[truncated: 33,559 more rows]
