# Supplementary material for: MLL1 is required for PAX7 expression and satellite cell self-renewal in mice
Source: Nat Commun. 2019 Sep 18;10:4256. doi: 10.1038/s41467-019-12086-9 (PMC6751293; doi:10.1038/s41467-019-12086-9)
Supplement: Supplementary file 5 — Supplementary Data 2 [file 41467_2019_12086_MOESM5_ESM.xlsx]

## Sheet: Up-cKO gProfiler_mmusculus
Supplementary Data file 2. GO term analysis of the up-regulated genes in Mll1 cKO myoblasts.
Source	Term Name	Term ID	padj	-log10(padj)	term size	query size	intersection size	effective domain size	intersections
GO:Molecular Function	receptor regulator activity	GO:0030545	0.000178536	3.74827	531	227	21	20745	BMP5,BTC,CALCA,CRLF1,CX3CL1,EFEMP1,FGF7,GREM1,IL11,INHA,JAG1,LYNX1,MDK,NOV,PENK,PGF,SEMA3C,SEMA3D,SFRP2,STC1,TGFB1
GO:Molecular Function	receptor ligand activity	GO:0048018	0.000259802	3.58536	497	227	20	20745	BMP5,BTC,CALCA,CRLF1,CX3CL1,EFEMP1,FGF7,GREM1,IL11,INHA,JAG1,MDK,NOV,PENK,PGF,SEMA3C,SEMA3D,SFRP2,STC1,TGFB1
GO:Molecular Function	molecular function regulator	GO:0098772	0.000943257	3.02537	1741	227	41	20745	ANGPTL4,ARAP2,ARHGAP6,BMP5,BTC,CALCA,CD24A,CRLF1,CX3CL1,EFEMP1,FGF7,FXYD5,GREM1,GRM7,IGFBP3,IL11,INHA,JAG1,LXN,LYNX1,MDK,MGST2,NOV,PENK,PGF,PRKAR1B,R3HDML,RENBP,RGS7,SEMA3C,SEMA3D,SERPINB2,SFRP2,SNCA,SPINK10,SRGAP1,STC1,TBC1D7,TGFB1,TIMP3,TRIB2
GO:Molecular Function	growth factor activity	GO:0008083	0.00203428	2.69159	146	227	10	20745	BMP5,BTC,EFEMP1,FGF7,IL11,INHA,MDK,NOV,PGF,TGFB1
Source	Term Name	Term ID	padj	-log10(padj)	term size	query size	intersection size	effective domain size	intersections
GO:Biological Process	negative regulation of biological process	GO:0048519	3.56022e-06	5.44852	5191	237	100	21086	ACOT11,ACTN2,AEBP1,AKR1C18,ANGPTL4,ANXA8,ARHGAP6,ARRDC3,ATF7,BACE2,BEX1,BHLHE40,BMP5,BSCL2,BTC,CALCA,CALCRL,CAPG,CASQ1,CASQ2,CD24A,CD34,CD38,CD59A,CD59B,CD80,CDA,CRLF1,CSDC2,CX3CL1,DACH1,DCLK1,DLK1,DUSP15,ECM1,EDNRA,EFEMP1,EFNA3,EPHA4,FABP7,FAM129A,FHL1,GABRB2,GLP1R,GREM1,GRM7,HAVCR2,IFITM6,IGFBP3,IGFBP5,IL11,INHA,ITGA3,JAG1,JUP,KRT18,LXN,MDK,MEF2C,MSX2,MT1,MT2,NOV,PFN2,PID1,PLAT,PLPP7,PRKAR1B,PT…
GO:Biological Process	cellular response to chemical stimulus	GO:0070887	5.81668e-06	5.23533	2829	237	66	21086	ACTN2,ADSSL1,AKR1C18,BEX1,BMP5,CALCA,CALCRL,CASQ2,CD24A,CD34,CD59A,CD68,CD80,CRLF1,CX3CL1,DUSP15,ECM1,EDNRA,EPHA4,EPHX1,FAM213A,FGF7,FOS,GABRB2,GLP1R,GREM1,GRIK5,HAVCR2,IFITM6,IGFBP5,ITGA3,ITGA4,JUP,KCNC2,KRT18,LPIN1,MAP1LC3A,MEF2C,MGST2,MRAS,MSX2,MT1,MT2,NOV,NPTX1,PAK3,PENK,PGF,PID1,PLA2G7,PLSCR2,PTPN22,RAB7B,SFRP2,SLC40A1,SNCA,SSTR2,STC1,STMN2,TCF7,TGFB1,THRB,TIMP3,UCP2,WBP2,ZFP580
GO:Biological Process	developmental process	GO:0032502	3.04245e-05	4.51678	6016	237	108	21086	1700007K13RIK,ACTN2,ALDH3A1,ANGPTL4,ARRDC3,BEX1,BHLHE40,BMP5,BSCL2,BTC,CALCA,CALCRL,CASQ1,CASQ2,CD24A,CD34,CD38,CD53,CD59A,CDKL5,CRLF1,CSN3,CX3CL1,DACH1,DCLK1,DLK1,DUSP15,ECM1,EDIL3,EDNRA,EFEMP1,EFNA3,EPHA4,EPHX1,FABP7,FAM213A,FGF7,FHL1,FOS,GABRB2,GLP1R,GREM1,HAVCR2,IDH1,IGFBP3,IGFBP5,INHA,ITGA3,ITGA4,JAG1,JUP,KAZALD1,KCNC2,KDM7A,KLHL41,LGR6,LOR,LPIN1,MAMSTR,MDK,MEF2C,MFAP2,MMP19,MSX2,MUSTN1,MYL6…
GO:Biological Process	regulation of molecular function	GO:0065009	5.88105e-05	4.23055	3065	237	67	21086	ACTN2,ANGPTL4,ANXA8,ARAP2,ARHGAP6,ARRDC3,BHLHE40,BMP5,BTC,CALCA,CASQ1,CASQ2,CD24A,CDKL5,CRLF1,CX3CL1,ECM1,EFEMP1,EFNA3,EPHA4,FGF7,FHL1,FXYD5,GREM1,GRM7,HAVCR2,IGFBP3,IL11,INHA,ITGA4,JAG1,JUP,KCNC2,LXN,LYNX1,MDK,MEF2C,MGST2,MSX2,NOV,NPTX1,PAK3,PCBD1,PENK,PERP,PFN2,PGF,PRKAR1B,PTPN22,R3HDML,RAB7B,REM2,RENBP,RGS7,S100A1,SERPINB2,SFRP2,SNCA,SPINK10,SRGAP1,STC1,TBC1D7,TGFB1,TIMP3,TRDN,TRIB2,UCHL1
GO:Biological Process	locomotion	GO:0040011	7.53082e-05	4.12316	1682	237	45	21086	ARRDC3,CALCA,CD24A,CD34,CDKL5,CX3CL1,DACH1,DCLK1,DNAH6,ECM1,EDNRA,EFEMP1,EFNA3,EPHA4,FGF7,GREM1,IGFBP3,IGFBP5,ITGA3,ITGA4,JAG1,JUP,LGR6,MDK,MEF2C,MSX2,MYOT,NOV,NRCAM,PAK3,PFN2,PGF,PLA2G7,PLAT,PLTP,PTPN22,SEMA3C,SEMA3D,SFRP2,SNCA,SRGAP1,SSH2,STC1,TGFB1,ZFP580
GO:Biological Process	anatomical structure development	GO:0048856	9.37777e-05	4.0279	5585	237	101	21086	1700007K13RIK,ACTN2,ANGPTL4,ARRDC3,BEX1,BHLHE40,BMP5,BSCL2,CALCA,CALCRL,CASQ1,CASQ2,CD24A,CD34,CD38,CD53,CD59A,CDKL5,CRLF1,CSN3,CX3CL1,DACH1,DCLK1,DUSP15,ECM1,EDIL3,EDNRA,EFEMP1,EFNA3,EPHA4,EPHX1,FABP7,FAM213A,FGF7,FHL1,FOS,GABRB2,GREM1,HAVCR2,IDH1,IGFBP3,IGFBP5,INHA,ITGA3,ITGA4,JAG1,JUP,KAZALD1,KCNC2,KDM7A,KLHL41,LGR6,LOR,LPIN1,MAMSTR,MDK,MEF2C,MFAP2,MMP19,MSX2,MUSTN1,MYL6B,MYOT,NNAT,NOV,NPTX1,N…
GO:Biological Process	cell population proliferation	GO:0008283	9.67996e-05	4.01413	1999	237	50	21086	AKR1C18,ALDH3A1,BEX1,BMP5,BTC,CALCRL,CD24A,CD34,CD38,CD59B,CD80,CRLF1,CX3CL1,DACH1,DUSP15,ECM1,EDNRA,EFEMP1,FABP7,FGF7,GLP1R,GREM1,HAVCR2,IGFBP3,IGFBP5,IL11,INHA,ITGA4,JAG1,JUP,KLHL41,MEF2C,MIR181B-1,MSX2,MUSTN1,NOV,PENK,PGF,PID1,PRKAR1B,PTGES,PTPN22,SFRP2,STC1,TCF7,TGFB1,THRB,UCHL1,YPEL5,ZFP580
GO:Biological Process	system development	GO:0048731	0.000158654	3.79955	4574	237	87	21086	ACTN2,ANGPTL4,ARRDC3,BEX1,BHLHE40,BMP5,BSCL2,CALCRL,CASQ1,CD24A,CD34,CD38,CD59A,CDKL5,CRLF1,CSN3,CX3CL1,DCLK1,DUSP15,ECM1,EDNRA,EFEMP1,EFNA3,EPHA4,EPHX1,FABP7,FAM213A,FGF7,FOS,GABRB2,GREM1,HAVCR2,IDH1,IGFBP5,INHA,ITGA3,ITGA4,JAG1,JUP,KCNC2,KDM7A,KLHL41,LOR,LPIN1,MDK,MEF2C,MFAP2,MMP19,MSX2,MUSTN1,MYL6B,MYOT,NNAT,NOV,NPTX1,NRCAM,PAK3,PCDHB16,PCSK2,PENK,PERP,PGF,PLXDC1,PRKAR1B,PTCHD1,PTPN22,RAB7B,S1…
GO:Biological Process	response to organic substance	GO:0010033	0.000162953	3.78794	3146	237	67	21086	ACTN2,AKR1C18,ALDH3A1,BEX1,BMP5,CALCA,CALCRL,CAR3,CASQ1,CASQ2,CD24A,CD38,CD59A,CD68,CD80,CRLF1,CX3CL1,DPYD,DUSP15,ECM1,EDNRA,EPHA4,EPHX1,FGF7,FOS,GABRB2,GLP1R,GREM1,GRIK5,HAVCR2,IDH1,IFITM6,IGFBP5,ITGA3,ITGA4,JAG1,JUP,KCNC2,KRT18,LPIN1,MAP1LC3A,MDK,MEF2C,MMP19,MRAS,MSX2,NNAT,PAK3,PENK,PGF,PID1,PLSCR2,PTGES,PTPN22,RAB7B,SFRP2,SNCA,SSTR2,STC1,STMN2,TBC1D7,TCF7,TGFB1,THRB,TIMP3,UCP2,WBP2
GO:Biological Process	regulation of cell migration	GO:0030334	0.000174347	3.75858	843	237	29	21086	CX3CL1,DACH1,ECM1,EDNRA,EFEMP1,FGF7,GREM1,IGFBP3,IGFBP5,ITGA3,ITGA4,JAG1,JUP,LGR6,MEF2C,NOV,PAK3,PFN2,PGF,PLA2G7,PTPN22,SEMA3C,SEMA3D,SFRP2,SRGAP1,SSH2,STC1,TGFB1,ZFP580
GO:Biological Process	negative regulation of cellular process	GO:0048523	0.000174885	3.75725	4658	237	88	21086	AEBP1,AKR1C18,ANGPTL4,ANXA8,ARHGAP6,ARRDC3,ATF7,BACE2,BEX1,BHLHE40,BMP5,BTC,CALCA,CAPG,CASQ1,CASQ2,CD24A,CD34,CD38,CD59A,CD59B,CD80,CDA,CRLF1,CX3CL1,DACH1,DLK1,DUSP15,ECM1,EDNRA,EFEMP1,EPHA4,FAM129A,FHL1,GABRB2,GLP1R,GREM1,GRM7,HAVCR2,IGFBP3,IGFBP5,IL11,INHA,ITGA3,JAG1,JUP,KRT18,LXN,MDK,MEF2C,MSX2,MT1,NOV,PFN2,PID1,PLAT,PLPP7,PRKAR1B,PTGES,PTPN22,R3HDML,RAB7B,RAD9B,RENBP,RGS7,S100A1,SEMA3C,SEMA3D…
GO:Biological Process	positive regulation of cell population proliferation	GO:0008284	0.000190814	3.71939	1001	237	32	21086	AKR1C18,ALDH3A1,BEX1,BMP5,BTC,CALCRL,CD24A,CD38,CD59B,CD80,CRLF1,CX3CL1,ECM1,EDNRA,EFEMP1,FGF7,GLP1R,GREM1,HAVCR2,IGFBP5,IL11,ITGA4,MEF2C,MIR181B-1,MUSTN1,PGF,PID1,PTPN22,SFRP2,TGFB1,THRB,ZFP580
GO:Biological Process	multicellular organism development	GO:0007275	0.000213656	3.67028	5055	237	93	21086	1700007K13RIK,ACTN2,ANGPTL4,ARRDC3,BEX1,BHLHE40,BMP5,BSCL2,CALCA,CALCRL,CASQ1,CD24A,CD34,CD38,CD59A,CDKL5,CRLF1,CSN3,CX3CL1,DACH1,DCLK1,DUSP15,ECM1,EDIL3,EDNRA,EFEMP1,EFNA3,EPHA4,EPHX1,FABP7,FAM213A,FGF7,FHL1,FOS,GABRB2,GREM1,HAVCR2,IDH1,IGFBP5,INHA,ITGA3,ITGA4,JAG1,JUP,KAZALD1,KCNC2,KDM7A,KLHL41,LOR,LPIN1,MDK,MEF2C,MFAP2,MMP19,MSX2,MUSTN1,MYL6B,MYOT,NNAT,NOV,NPTX1,NRCAM,PAK3,PCDHB16,PCSK2,PENK,P…
GO:Biological Process	regulation of locomotion	GO:0040012	0.000277451	3.55681	965	237	31	21086	ARRDC3,CX3CL1,DACH1,ECM1,EDNRA,EFEMP1,FGF7,GREM1,IGFBP3,IGFBP5,ITGA3,ITGA4,JAG1,JUP,LGR6,MEF2C,NOV,PAK3,PFN2,PGF,PLA2G7,PTPN22,SEMA3C,SEMA3D,SFRP2,SNCA,SRGAP1,SSH2,STC1,TGFB1,ZFP580
GO:Biological Process	cell migration	GO:0016477	0.000293979	3.53168	1351	237	38	21086	CALCA,CD24A,CD34,CDKL5,CX3CL1,DACH1,DCLK1,ECM1,EDNRA,EFEMP1,EPHA4,FGF7,GREM1,IGFBP3,IGFBP5,ITGA3,ITGA4,JAG1,JUP,LGR6,MDK,MEF2C,MSX2,NOV,PAK3,PFN2,PGF,PLA2G7,PLAT,PTPN22,SEMA3C,SEMA3D,SFRP2,SRGAP1,SSH2,STC1,TGFB1,ZFP580
GO:Biological Process	negative regulation of locomotion	GO:0040013	0.000326328	3.48635	324	237	17	21086	ARRDC3,CX3CL1,DACH1,GREM1,IGFBP3,IGFBP5,JAG1,JUP,MEF2C,NOV,PFN2,SEMA3C,SEMA3D,SFRP2,SRGAP1,STC1,TGFB1
GO:Biological Process	anatomical structure formation involved in morphogenesis	GO:0048646	0.00038864	3.41045	1087	237	33	21086	ACTN2,ANGPTL4,BHLHE40,BMP5,CALCRL,CASQ1,CASQ2,CD34,CD53,CD59A,CX3CL1,ECM1,EDNRA,EFNA3,GREM1,ITGA3,ITGA4,JUP,KLHL41,MEF2C,MMP19,MSX2,NOV,NRCAM,PERP,PGF,PLXDC1,S100A1,SEMA3C,SFRP2,SLC40A1,TGFB1,WHRN
GO:Biological Process	regulation of cell population proliferation	GO:0042127	0.00041361	3.38341	1663	237	43	21086	AKR1C18,ALDH3A1,BEX1,BMP5,BTC,CALCRL,CD24A,CD38,CD59B,CD80,CRLF1,CX3CL1,DACH1,DUSP15,ECM1,EDNRA,EFEMP1,FGF7,GLP1R,GREM1,HAVCR2,IGFBP3,IGFBP5,IL11,INHA,ITGA4,JAG1,JUP,KLHL41,MEF2C,MIR181B-1,MSX2,MUSTN1,NOV,PGF,PID1,PTGES,PTPN22,SFRP2,TCF7,TGFB1,THRB,ZFP580
GO:Biological Process	localization of cell	GO:0051674	0.000419287	3.37749	1486	237	40	21086	CALCA,CD24A,CD34,CDKL5,CX3CL1,DACH1,DCLK1,DNAH6,ECM1,EDNRA,EFEMP1,EPHA4,FGF7,GREM1,IGFBP3,IGFBP5,ITGA3,ITGA4,JAG1,JUP,LGR6,MDK,MEF2C,MSX2,NOV,PAK3,PFN2,PGF,PLA2G7,PLAT,PLTP,PTPN22,SEMA3C,SEMA3D,SFRP2,SRGAP1,SSH2,STC1,TGFB1,ZFP580
GO:Biological Process	cell motility	GO:0048870	0.000419287	3.37749	1486	237	40	21086	CALCA,CD24A,CD34,CDKL5,CX3CL1,DACH1,DCLK1,DNAH6,ECM1,EDNRA,EFEMP1,EPHA4,FGF7,GREM1,IGFBP3,IGFBP5,ITGA3,ITGA4,JAG1,JUP,LGR6,MDK,MEF2C,MSX2,NOV,PAK3,PFN2,PGF,PLA2G7,PLAT,PLTP,PTPN22,SEMA3C,SEMA3D,SFRP2,SRGAP1,SSH2,STC1,TGFB1,ZFP580
GO:Biological Process	movement of cell or subcellular component	GO:0006928	0.00050439	3.29723	1858	237	46	21086	CALCA,CASQ2,CD24A,CD34,CDKL5,CX3CL1,DACH1,DCLK1,DNAH6,ECM1,EDNRA,EFEMP1,EFNA3,EPHA4,FGF7,GREM1,IGFBP3,IGFBP5,ITGA3,ITGA4,JAG1,JUP,LGR6,MDK,MEF2C,MSX2,MYL6B,MYOT,NOV,NRCAM,PAK3,PFN2,PGF,PLA2G7,PLAT,PLTP,PTPN22,SEMA3C,SEMA3D,SFRP2,SRGAP1,SSH2,STC1,TGFB1,UCHL1,ZFP580
GO:Biological Process	regulation of cell motility	GO:2000145	0.000530672	3.27517	889	237	29	21086	CX3CL1,DACH1,ECM1,EDNRA,EFEMP1,FGF7,GREM1,IGFBP3,IGFBP5,ITGA3,ITGA4,JAG1,JUP,LGR6,MEF2C,NOV,PAK3,PFN2,PGF,PLA2G7,PTPN22,SEMA3C,SEMA3D,SFRP2,SRGAP1,SSH2,STC1,TGFB1,ZFP580
GO:Biological Process	regulation of multicellular organismal process	GO:0051239	0.00064367	3.19134	3054	237	64	21086	ACOT11,ARRDC3,BEX1,BHLHE40,BMP5,BSCL2,CALCA,CALCRL,CASQ1,CASQ2,CD24A,CD34,CD38,CD59A,CDKL5,CX3CL1,DUSP15,ECM1,EDNRA,EFEMP1,EFNA3,EPHA4,FAM213A,FGF7,FOS,GLP1R,GREM1,HAVCR2,IGFBP5,INHA,ITGA3,JAG1,JUP,KLHL41,MEF2C,MSX2,MUSTN1,NOV,NPTX1,NRCAM,PAK3,PENK,PFN2,PGF,PLAT,PTPN22,RAB7B,S100A1,SEMA3C,SEMA3D,SFRP2,SNCA,SSH2,SSTR2,STC1,STMN2,TEC,TGFB1,THRB,TMEM176A,TNNI1,TRIB2,UCP2,ZFP580
GO:Biological Process	cellular response to organic substance	GO:0071310	0.000818979	3.08673	2271	237	52	21086	ACTN2,AKR1C18,BEX1,BMP5,CALCA,CALCRL,CASQ2,CD24A,CD59A,CD68,CD80,CRLF1,CX3CL1,DUSP15,ECM1,EPHA4,EPHX1,FGF7,FOS,GABRB2,GLP1R,GREM1,GRIK5,HAVCR2,IFITM6,IGFBP5,ITGA3,ITGA4,JUP,KRT18,LPIN1,MEF2C,MRAS,MSX2,PAK3,PENK,PGF,PID1,PLSCR2,PTPN22,RAB7B,SFRP2,SNCA,SSTR2,STC1,STMN2,TCF7,TGFB1,THRB,TIMP3,UCP2,WBP2
GO:Biological Process	negative regulation of cellular component movement	GO:0051271	0.000987777	3.00534	311	237	16	21086	CX3CL1,DACH1,GREM1,IGFBP3,IGFBP5,JAG1,JUP,MEF2C,NOV,PFN2,SEMA3C,SEMA3D,SFRP2,SRGAP1,STC1,TGFB1
GO:Biological Process	regulation of cellular component movement	GO:0051270	0.00121467	2.91554	979	237	30	21086	CASQ2,CX3CL1,DACH1,ECM1,EDNRA,EFEMP1,FGF7,GREM1,IGFBP3,IGFBP5,ITGA3,ITGA4,JAG1,JUP,LGR6,MEF2C,NOV,PAK3,PFN2,PGF,PLA2G7,PTPN22,SEMA3C,SEMA3D,SFRP2,SRGAP1,SSH2,STC1,TGFB1,ZFP580
GO:Biological Process	regulation of metal ion transport	GO:0010959	0.00125278	2.90213	398	237	18	21086	ACTN2,CASQ1,CASQ2,CX3CL1,EDNRA,FHL1,FXYD5,GLP1R,KCNC2,NKAIN2,PTPN22,REM2,RGS7,S100A1,SNCA,STC1,TGFB1,TRDN
GO:Biological Process	muscle contraction	GO:0006936	0.00177575	2.75062	286	237	15	21086	ACTN2,BSCL2,CALCA,CALCRL,CASQ1,CASQ2,CD38,EDNRA,JUP,MYH1,MYL1,MYL6B,SSTR2,STC1,TNNI1
GO:Biological Process	muscle system process	GO:0003012	0.00179026	2.74708	408	237	18	21086	ACTN2,BSCL2,CALCA,CALCRL,CASQ1,CASQ2,CD38,EDNRA,IGFBP5,JUP,MEF2C,MYH1,MYL1,MYL6B,SORBS2,SSTR2,STC1,TNNI1
GO:Biological Process	regulation of cation transmembrane transport	GO:1904062	0.00191746	2.71727	327	237	16	21086	ACTN2,CASQ1,CASQ2,CX3CL1,EDNRA,FHL1,FXYD5,KCNC2,MEF2C,PTPN22,REM2,RGS7,S100A1,SNCA,TGFB1,TRDN
GO:Biological Process	tube development	GO:0035295	0.00221985	2.65368	1063	237	31	21086	ANGPTL4,BMP5,CALCRL,CD24A,CD34,CD59A,CRLF1,CX3CL1,ECM1,EDNRA,EFNA3,EPHA4,FGF7,GREM1,IGFBP5,ITGA3,JAG1,JUP,MEF2C,MMP19,MSX2,NOV,NRCAM,PGF,PLXDC1,S100A1,SEMA3C,SFRP2,TCF7,TGFB1,THRB
GO:Biological Process	cell surface receptor signaling pathway	GO:0007166	0.0024287	2.61463	2553	237	55	21086	BEX1,BHLHE40,BMP5,BSCL2,BTC,CALCRL,CD24A,CD38,CD53,CD59A,CD80,CRLF1,CX3CL1,DLK1,DUSP15,ECM1,EFEMP1,EFNA3,EPHA4,FGF7,FOS,GLP1R,GREM1,GRIK5,GRM7,IFITM6,IGFBP3,IGFBP5,INHA,ITGA3,ITGA4,JAG1,KRT18,LGR6,MEF2C,MSX2,NOV,PERP,PGF,PID1,PLAT,PTCHD1,PTPN22,SEMA3C,SEMA3D,SFRP2,SNCA,SORBS2,TCF7,TEC,TGFB1,TIMP3,TNFRSF23,TRABD2B,TSPAN7
GO:Biological Process	regulation of signaling receptor activity	GO:0010469	0.00320135	2.49467	562	237	21	21086	BMP5,BTC,CALCA,CRLF1,CX3CL1,EFEMP1,FGF7,GREM1,IL11,INHA,JAG1,LYNX1,MDK,MEF2C,NOV,NPTX1,PENK,PGF,SFRP2,STC1,TGFB1
GO:Biological Process	negative regulation of cell migration	GO:0030336	0.00331352	2.47971	262	237	14	21086	CX3CL1,DACH1,GREM1,IGFBP3,IGFBP5,JAG1,JUP,MEF2C,NOV,PFN2,SFRP2,SRGAP1,STC1,TGFB1
GO:Biological Process	anatomical structure morphogenesis	GO:0009653	0.00372395	2.429	2521	237	54	21086	ACTN2,ANGPTL4,BHLHE40,BMP5,CALCRL,CASQ1,CASQ2,CD34,CD53,CD59A,CDKL5,CX3CL1,DCLK1,ECM1,EDNRA,EFEMP1,EFNA3,EPHA4,FGF7,GREM1,IGFBP5,ITGA3,ITGA4,JAG1,JUP,KLHL41,MEF2C,MFAP2,MMP19,MSX2,MUSTN1,MYOT,NOV,NPTX1,NRCAM,PAK3,PERP,PGF,PID1,PLXDC1,PRKAR1B,S100A1,SEMA3C,SEMA3D,SFRP2,SLC40A1,SSH2,STC1,TCF7,TGFB1,THRB,TNNI1,UCHL1,WHRN
GO:Biological Process	connective tissue development	GO:0061448	0.00395872	2.40245	266	237	14	21086	ARRDC3,BMP5,BSCL2,CD34,EFEMP1,GREM1,MEF2C,MSX2,MUSTN1,NOV,SFRP2,STC1,TGFB1,THRB
GO:Biological Process	response to endogenous stimulus	GO:0009719	0.00432913	2.3636	1568	237	39	21086	ACTN2,AKR1C18,ALDH3A1,BMP5,CALCA,CASQ2,CD38,DUSP15,EPHA4,EPHX1,FGF7,FOS,GABRB2,GLP1R,GREM1,IDH1,IGFBP5,ITGA3,JUP,KCNC2,LPIN1,MDK,MEF2C,MMP19,MSX2,PENK,PGF,PID1,PTPN22,SFRP2,SNCA,SSTR2,STC1,STMN2,TGFB1,THRB,TIMP3,UCP2,WBP2
GO:Biological Process	negative regulation of cell motility	GO:2000146	0.00634912	2.19729	277	237	14	21086	CX3CL1,DACH1,GREM1,IGFBP3,IGFBP5,JAG1,JUP,MEF2C,NOV,PFN2,SFRP2,SRGAP1,STC1,TGFB1
GO:Biological Process	response to external stimulus	GO:0009605	0.00786879	2.10409	2449	237	52	21086	ADSSL1,ALDH3A1,ANGPTL4,BHLHE40,CALCA,CALCRL,CAR3,CAR5B,CD24A,CD34,CD80,CX3CL1,DCLK1,DPYD,EDNRA,EFNA3,EPHA4,FABP7,FGF7,FOS,GREM1,HAVCR2,HIST1H2BG,IFITM6,JUP,LXN,LY6A,MAP1LC3A,MEF2C,MT2,MYOT,NOV,NRCAM,PENK,PGF,PLA2G7,PLSCR2,PTGES,PTPN22,RNASEL,SEMA3C,SEMA3D,SFRP2,SNCA,SSTR2,STC1,STOX2,TEC,TGFB1,TRDN,UCP2,ZFP580
GO:Biological Process	chondrocyte differentiation	GO:0002062	0.00883654	2.05372	111	237	9	21086	EFEMP1,GREM1,MEF2C,MSX2,MUSTN1,NOV,SFRP2,TGFB1,THRB
GO:Biological Process	negative regulation of multicellular organismal process	GO:0051241	0.00914075	2.03902	1255	237	33	21086	ACOT11,ARRDC3,BEX1,CALCA,CALCRL,CD24A,CD34,CD38,CD59A,CX3CL1,ECM1,EFEMP1,EFNA3,EPHA4,GREM1,HAVCR2,IGFBP5,INHA,JAG1,JUP,MEF2C,MSX2,NOV,PFN2,PTPN22,SEMA3C,SEMA3D,SFRP2,STC1,STMN2,TGFB1,TMEM176A,TRIB2
GO:Biological Process	striated muscle cell differentiation	GO:0051146	0.00994976	2.00219	288	237	14	21086	ACTN2,CASQ1,CASQ2,CD53,GREM1,IGFBP5,KLHL41,MAMSTR,MEF2C,NOV,PLPP7,SORBS2,TGFB1,UCHL1
GO:Biological Process	regulation of cell communication	GO:0010646	0.0102823	1.98791	3236	237	63	21086	AKR1C18,ARRDC3,BMP5,BSCL2,BTC,CALCA,CASQ2,CD24A,CD38,CD59A,CNKSR2,CRLF1,CX3CL1,DLK1,DUSP15,ECM1,EDNRA,EFEMP1,EPHA4,F2RL2,FGF7,GLP1R,GREM1,GRIK5,GRM7,HAVCR2,IGFBP3,IGFBP5,IL11,INHA,ITGA3,JAG1,LGR6,LYNX1,MDK,MEF2C,MIR27A,MSX2,NNAT,NOV,NPTX1,PAK3,PENK,PFN2,PGF,PID1,PTPN22,RAB7B,RGS7,SFRP2,SNCA,STC1,TBC1D7,TGFB1,TIMP3,TNFRSF23,TRABD2B,TRDN,TRIB2,UCHL1,UCP2,UNC13C,WBP2
GO:Biological Process	response to stimulus	GO:0050896	0.0120769	1.91805	9622	237	142	21086	1700007K13RIK,ACOT11,ACTN2,ADSSL1,AKR1C18,ALDH3A1,ANGPTL4,ANXA8,ARAP2,ARHGAP6,ARRDC3,BEX1,BHLHE40,BMP5,BSCL2,BTC,CALCA,CALCRL,CAR3,CAR5B,CASQ1,CASQ2,CD24A,CD34,CD38,CD53,CD59A,CD59B,CD68,CD80,CNKSR2,CRLF1,CX3CL1,DCLK1,DLK1,DPYD,DUSP15,ECM1,EDNRA,EFEMP1,EFNA3,EPHA4,EPHX1,F2RL2,FABP7,FAM129A,FAM213A,FGF7,FOS,GABRB2,GLP1R,GREM1,GRIK5,GRM7,GZMD,HAVCR2,HIST1H2BG,IDH1,IFITM6,IGFBP3,IGFBP5,IL11,INHA,ITG…
GO:Biological Process	regulation of signaling	GO:0023051	0.0120935	1.91745	3252	237	63	21086	AKR1C18,ARRDC3,BMP5,BSCL2,BTC,CALCA,CASQ2,CD24A,CD38,CD59A,CNKSR2,CRLF1,CX3CL1,DLK1,DUSP15,ECM1,EDNRA,EFEMP1,EPHA4,F2RL2,FGF7,GLP1R,GREM1,GRIK5,GRM7,HAVCR2,IGFBP3,IGFBP5,IL11,INHA,ITGA3,JAG1,LGR6,LYNX1,MDK,MEF2C,MIR27A,MSX2,NNAT,NOV,NPTX1,PAK3,PENK,PFN2,PGF,PID1,PTPN22,RAB7B,RGS7,SFRP2,SNCA,STC1,TBC1D7,TGFB1,TIMP3,TNFRSF23,TRABD2B,TRDN,TRIB2,UCHL1,UCP2,UNC13C,WBP2
GO:Biological Process	regulation of leukocyte migration	GO:0002685	0.0143858	1.84207	183	237	11	21086	CX3CL1,ECM1,EDNRA,GREM1,ITGA4,NOV,PGF,PLA2G7,PTPN22,TGFB1,ZFP580
GO:Biological Process	female pregnancy	GO:0007565	0.0156622	1.80515	221	237	12	21086	AKR1C18,CALCA,CD38,FOS,HAVCR2,IGFBP5,ITGA3,PGF,STC1,STOX2,TGFB1,UCP2
GO:Biological Process	regulation of calcium ion transmembrane transport	GO:1903169	0.0180495	1.74353	153	237	10	21086	CASQ1,CASQ2,CX3CL1,EDNRA,PTPN22,REM2,S100A1,SNCA,TGFB1,TRDN
GO:Biological Process	regulation of localization	GO:0032879	0.0233037	1.63257	2682	237	54	21086	ACTN2,CASQ1,CASQ2,CD34,CD38,CX3CL1,DACH1,DCLK1,ECM1,EDNRA,EFEMP1,FGF7,FHL1,FXYD5,GLP1R,GREM1,GRIK5,GRM7,HAVCR2,IGFBP3,IGFBP5,IL11,INHA,ITGA3,ITGA4,JAG1,JUP,KCNC2,LGR6,MEF2C,NKAIN2,NNAT,NOV,PAK3,PFN2,PGF,PID1,PLA2G7,PLTP,PTPN22,REM2,RGS7,S100A1,SEMA3C,SEMA3D,SFRP2,SNCA,SRGAP1,SSH2,STC1,TGFB1,TRDN,UCP2,ZFP580
GO:Biological Process	animal organ development	GO:0048513	0.0264715	1.57722	3404	237	64	21086	ACTN2,ARRDC3,BMP5,BSCL2,CALCRL,CASQ1,CD24A,CD34,CRLF1,CSN3,DCLK1,ECM1,EDNRA,EFEMP1,EPHA4,EPHX1,FABP7,FAM213A,FGF7,FOS,GABRB2,GREM1,IDH1,IGFBP5,INHA,ITGA3,JAG1,JUP,KCNC2,KDM7A,KLHL41,LOR,LPIN1,MDK,MEF2C,MFAP2,MMP19,MSX2,MUSTN1,MYL6B,NNAT,NOV,PERP,PGF,PLXDC1,PRKAR1B,PTCHD1,PTPN22,RAB7B,SEMA3C,SEMA3D,SFRP2,SLC40A1,SORBS2,SSTR2,STC1,STOX2,TCF7,TGFB1,THRB,TMEM176A,TNNI1,UCP2,WHRN
GO:Biological Process	cellular response to endogenous stimulus	GO:0071495	0.0265077	1.57663	1261	237	32	21086	ACTN2,AKR1C18,BMP5,CALCA,CASQ2,DUSP15,EPHA4,EPHX1,FGF7,FOS,GABRB2,GLP1R,GREM1,IGFBP5,ITGA3,JUP,LPIN1,MEF2C,MSX2,PENK,PGF,PID1,PTPN22,SFRP2,SNCA,SSTR2,STC1,STMN2,TGFB1,THRB,UCP2,WBP2
GO:Biological Process	positive regulation of protein modification process	GO:0031401	0.0271937	1.56553	1203	237	31	21086	ARRDC3,BMP5,CALCA,CD24A,CD80,CRLF1,CX3CL1,DUSP15,EDNRA,EPHA4,FAM129A,FGF7,GREM1,HAVCR2,IGFBP3,IL11,INHA,MEF2C,MIR27A,PAK3,PFN2,PGF,PTPN22,SFRP2,SNCA,TBC1D7,TEC,TGFB1,TRABD2B,TRIB2,WBP2
GO:Biological Process	ossification	GO:0001503	0.0290748	1.53648	360	237	15	21086	BMP5,CALCA,ECM1,GREM1,IGFBP3,IGFBP5,JAG1,KAZALD1,MEF2C,MSX2,PENK,SFRP2,STC1,TGFB1,THRB
GO:Biological Process	leukocyte migration	GO:0050900	0.0305262	1.51533	318	237	14	21086	CALCA,CD24A,CD34,CX3CL1,ECM1,EDNRA,GREM1,ITGA4,NOV,PGF,PLA2G7,PTPN22,TGFB1,ZFP580
GO:Biological Process	tissue development	GO:0009888	0.0318564	1.4968	1836	237	41	21086	ACTN2,ARRDC3,BHLHE40,BMP5,BSCL2,CASQ1,CD24A,CD34,CRLF1,ECM1,EDNRA,EFEMP1,EPHA4,FGF7,FOS,GREM1,IGFBP5,ITGA3,ITGA4,JAG1,KLHL41,LGR6,LOR,MEF2C,MSX2,MUSTN1,MYL6B,NOV,PGF,SEMA3C,SEMA3D,SFRP2,SLC40A1,SORBS2,STC1,TCF7,TEC,TGFB1,THRB,TNNI1,WHRN
GO:Biological Process	cartilage development	GO:0051216	0.0332171	1.47864	200	237	11	21086	BMP5,EFEMP1,GREM1,MEF2C,MSX2,MUSTN1,NOV,SFRP2,STC1,TGFB1,THRB
GO:Biological Process	regulation of cell differentiation	GO:0045595	0.038056	1.41958	1850	237	41	21086	BEX1,BHLHE40,BMP5,BTC,CD24A,CD34,CD38,CD53,CDKL5,CX3CL1,DUSP15,EFEMP1,EFNA3,EPHA4,FAM213A,FOS,GLP1R,GREM1,IGFBP3,IGFBP5,ITGA3,JAG1,KLHL41,MAMSTR,MEF2C,MSX2,MUSTN1,NOV,NRCAM,PAK3,PLPP7,RAB7B,SEMA3C,SEMA3D,SFRP2,SSH2,STMN2,TGFB1,THRB,TMEM176A,TRIB2
GO:Biological Process	response to organic cyclic compound	GO:0014070	0.041075	1.38642	994	237	27	21086	AKR1C18,ALDH3A1,CASQ2,CD38,DPYD,EDNRA,EPHX1,FOS,GABRB2,IDH1,IGFBP5,JUP,KCNC2,MAP1LC3A,MDK,MEF2C,MMP19,MSX2,PAK3,PENK,PTGES,SNCA,SSTR2,STC1,TGFB1,THRB,WBP2
GO:Biological Process	cellular response to copper ion	GO:0071280	0.0489735	1.31004	16	237	4	21086	MAP1LC3A,MT1,MT2,SNCA
Source	Term Name	Term ID	padj	-log10(padj)	term size	query size	intersection size	effective domain size	intersections
GO:Cellular Component	myofibril	GO:0030016	7.90865e-05	4.1019	221	237	14	21302	ACTN2,CASQ1,CASQ2,JUP,KLHL41,MEF2C,MYH1,MYL1,MYOT,PGM5,S100A1,SMPX,SORBS2,TNNI1
GO:Cellular Component	contractile fiber	GO:0043292	0.000150679	3.82195	233	237	14	21302	ACTN2,CASQ1,CASQ2,JUP,KLHL41,MEF2C,MYH1,MYL1,MYOT,PGM5,S100A1,SMPX,SORBS2,TNNI1
GO:Cellular Component	sarcomere	GO:0030017	0.000162162	3.79005	200	237	13	21302	ACTN2,CASQ1,CASQ2,JUP,KLHL41,MEF2C,MYH1,MYOT,PGM5,S100A1,SMPX,SORBS2,TNNI1
GO:Cellular Component	contractile fiber part	GO:0044449	0.000282679	3.54871	210	237	13	21302	ACTN2,CASQ1,CASQ2,JUP,KLHL41,MEF2C,MYH1,MYOT,PGM5,S100A1,SMPX,SORBS2,TNNI1
GO:Cellular Component	extracellular space	GO:0005615	0.0027678	2.55787	1788	237	41	21302	AEBP1,ANGPTL4,BMP5,BTC,CALCA,CD59B,CES2G,CRLF1,CSN3,CX3CL1,DLK1,ECM1,EFEMP1,FGF7,GREM1,HIST1H2BG,IGFBP3,IGFBP5,IL11,INHA,ITGA4,LGALS3BP,LGR6,MMP19,NOV,PCSK2,PGF,PLA2G7,PLAT,PLTP,R3HDML,SEMA3C,SEMA3D,SERPINB2,SFRP2,SNCA,STC1,TCN2,TGFB1,TIMP3,TINAGL1
GO:Cellular Component	extracellular region part	GO:0044421	0.00421968	2.37472	2016	237	44	21302	AEBP1,ANGPTL4,BMP5,BTC,CALCA,CD34,CD59B,CES2G,CRLF1,CSN3,CX3CL1,DLK1,ECM1,EFEMP1,FGF7,GREM1,HIST1H2BG,IGFBP3,IGFBP5,IL11,INHA,ITGA4,KAZALD1,LGALS3BP,LGR6,MFAP2,MMP19,NOV,PCSK2,PGF,PLA2G7,PLAT,PLTP,R3HDML,SEMA3C,SEMA3D,SERPINB2,SFRP2,SNCA,STC1,TCN2,TGFB1,TIMP3,TINAGL1
GO:Cellular Component	extracellular region	GO:0005576	0.00588785	2.23004	2588	237	52	21302	AEBP1,ANGPTL4,BMP5,BTC,CALCA,CD34,CD59B,CES2G,CRLF1,CSN3,CX3CL1,DLK1,ECM1,EDIL3,EFEMP1,ENPP5,FAM213A,FGF7,GREM1,HAVCR2,HIST1H2BG,IGFBP3,IGFBP5,IL11,INHA,ITGA4,KAZALD1,LGALS3BP,LGR6,MDK,MFAP2,MMP19,NOV,NPTX1,NRCAM,PCSK2,PENK,PGF,PLA2G7,PLAT,PLTP,R3HDML,SEMA3C,SEMA3D,SERPINB2,SFRP2,SNCA,STC1,TCN2,TGFB1,TIMP3,TINAGL1
GO:Cellular Component	neuronal cell body	GO:0043025	0.0225313	1.64721	663	237	20	21302	CALCA,CNKSR2,CX3CL1,EPHA4,FABP7,GRIK5,GRM7,INHA,ITGA4,KCNC2,NOV,PCSK2,PENK,PLXDC1,SNCA,SORBS2,STMN2,TGFB1,UCHL1,WHRN
GO:Cellular Component	neuron part	GO:0097458	0.0332871	1.47772	1856	237	39	21302	ACTN2,CALCA,CD24A,CDKL5,CNKSR2,CX3CL1,DCLK1,EPHA4,FABP7,FOS,GABRB2,GRIK5,GRM7,INHA,ITGA3,ITGA4,KCNC2,LYNX1,MYOT,NOV,NPTX1,NRCAM,PCDHB16,PCSK2,PENK,PLAT,PLXDC1,RGS7,S100A1,SLC40A1,SNCA,SORBS2,STMN2,SVOP,TGFB1,UCHL1,UNC13C,VMN2R1,WHRN
Source	Term Name	Term ID	padj	-log10(padj)	term size	query size	intersection size	effective domain size	intersections
KEGG pathway	Hematopoietic cell lineage	KEGG:04640	0.00310983	2.50726	94	107	8	7902	CD24A,CD34,CD38,CD59A,CD59B,IL11,ITGA3,ITGA4
KEGG pathway	Arrhythmogenic right ventricular cardiomyopathy (ARVC)	KEGG:05412	0.0271029	1.56698	69	107	6	7902	ACTN2,ITGA3,ITGA4,JUP,SGCG,TCF7
Source	Term Name	Term ID	padj	-log10(padj)	term size	query size	intersection size	effective domain size	intersections
WikiPathways	Striated Muscle Contraction	WP:WP216	0.00945147	2.0245	45	87	6	4448	ACTN2,CASQ2,MYH1,MYL1,SMPX,TNNI1
Source	Term Name	Term ID	padj	-log10(padj)	term size	query size	intersection size	effective domain size	intersections
TRANSFAC	Factor: NFAT; motif: NWGGAAANWN; match class: 1	TF:M00935_1	0.000241941	3.61629	13	246	5	21946	GM10717,GM10718,GM10719,GM10722,GM17535
TRANSFAC	Factor: TCF11; motif: GTCATNNWNNNNN; match class: 1	TF:M00285_1	0.00454193	2.34276	38	246	6	21946	GM10717,GM10718,GM10719,GM10722,GM10800,GM17535
TRANSFAC	Factor: KLF; motif: GGGNGGGG; match class: 1	TF:M07461_1	0.00955562	2.01974	3277	246	63	21946	ACTN2,AI593442,ANXA8,ATF7,BACE2,BHLHE40,BSCL2,CAR5B,CASQ1,CASQ2,CD24A,CD34,CD38,CD80,COX6B2,CRLF1,EDIL3,EFNA3,ENPP5,EPHA4,FAM213A,FBXO36,GABRB2,GRIK5,GRM7,IFITM6,IGFBP5,JUP,LAYN,LGALS3BP,LGR6,LPIN1,LYNX1,MAP1LC3A,MDK,MYBPH,MYL6B,NOV,PCBD1,PDE7B,PID1,PLA2G7,PLTP,PLXDC1,PRKAR1B,PTCHD1,PTGES,RAD9B,REM2,SARDH,SEMA5A,SFRP2,SSH2,STMN2,STOX2,TCEAL1,TCF7,TCN2,TGFB1,VAT1L,VCAN,WBP2,YPEL5
TRANSFAC	Factor: CACD; motif: CCACRCCC; match class: 1	TF:M01113_1	0.0347713	1.45878	4459	246	77	21946	AI837181,ANGPTL4,ARRDC3,ATF7,BHLHE40,CALCA,CAPG,CAR5B,CD38,CD59A,CELF5,COX6B2,CRLF1,CSTAD,CYP4F13,DACH1,DLK1,EDIL3,EFEMP1,EFNA3,ENPP5,EPHA4,FAM84A,FBXO36,FXYD5,GABRB2,GLP1R,GRIK5,GRM7,IFITM6,IGFBP5,INHA,ITGA3,ITGA4,KRT18,LAYN,LGALS3BP,LGR6,LYNX1,MAMDC2,MDK,MFAP2,MMP19,MRAS,MYBPH,MYOT,NKAIN2,NOV,NPTX1,PAK3,PCBD1,PGM5,PID1,PLA2G7,PLAT,PLXDC1,PTCHD1,R3HDML,RNASEK,SARDH,SLAIN2,SLC4A11,SSH2,SVOP,TCF7,…
TRANSFAC	Factor: IRF-1; motif: SAAAAGYGAAACC; match class: 1	TF:M00062_1	0.0389187	1.40984	17	246	4	21946	GM10717,GM10718,GM17535,LGALS3BP
TRANSFAC	Factor: ZIC3; motif: NNNCACAGCAKGNNN; match class: 1	TF:M02941_1	0.0494094	1.30619	14383	246	190	21946	1700007K13RIK,2900026A02RIK,ACOT11,ACTN2,ADSSL1,AEBP1,ANGPTL4,ANKRD12,ANO5,ANXA8,ARAP2,ARHGAP6,ATF7,BACE2,BEX1,BHLHE40,BSCL2,BTC,CALCRL,CAPG,CAR3,CASQ2,CD24A,CD34,CD38,CD53,CD59A,CD59B,CD68,CD80,CDA,CELF5,COX8B,CRLF1,CSN3,CSTAD,CX3CL1,CYP4F13,DACH1,DCLK1,DLK1,DPYD,DUSP15,ECM1,EDIL3,EDNRA,EFEMP1,EFNA3,ENPP5,EPHA4,EPHX1,FABP7,FAM49A,FAM84A,FAM129A,FBXO36,FOS,FXYD5,GABRB2,GALM,GLP1R,GM7697,GM9495,GM…
Source	Term Name	Term ID	padj	-log10(padj)	term size	query size	intersection size	effective domain size	intersections
Human phenotype ontology	Increased variability in muscle fiber diameter	HP:0003557	0.0460905	1.33639	46	63	6	4035	ANO5,CASQ1,FHL1,KLHL41,MYOT,SGCG
