# Supplementary material for: MLL1 is required for PAX7 expression and satellite cell self-renewal in mice
Source: Nat Commun. 2019 Sep 18;10:4256. doi: 10.1038/s41467-019-12086-9 (PMC6751293; doi:10.1038/s41467-019-12086-9)
Supplement: Supplementary file 7 — Source Data [file 41467_2019_12086_MOESM7_ESM.xlsx]

## Sheet: Figure 1
Figure 1a, 1e - Ctr and Mll1 cKO myoblasts
RAW DATA										T.TEST (GraphPad Prism 7.00)										NORMALIZATION
	Control				Mll1 cKO								Control	Mll1 cKO							Control		Mll1 cKO
Replicates	#1	#2	#3	#4	#1	#2	#3	#4			Significant?	P value	Mean1	Mean2	Difference	SE of difference	t ratio	df			Mean	SEM	Mean	SEM
Mll1	0.0054442	0.0051773	0.0109206	0.0120053	0.0001519	0.0001727	0.0003664	0.00044		Mll1	Yes	0.00400726	0.008387	0.0002828	0.008104	0.001792	4.522	6		Mll1	1	0.30193	0.0337135	0.0111367
Mll2	0.0005626	0.0006686	0.0005243	0.0006315	0.0009218	0.0007008	0.0008132	0.0006721		Mll2	No	0.290429	0.0006718	0.000777	-0.0001052	9.078e-05	1.159	6		Mll2	1	0.148611	1.15664	0.148295
Myf5	0.0131026	0.0210153	0.0091874	0.0093543	0.001445	0.0020839	0.003538	0.0032163		Myf5	Yes	0.00930395	0.01316	0.002571	0.01059	0.002811	3.769	6		Myf5	1	0.297399	0.195277	0.0553163
Pax7	0.019278	0.0191628	0.0207237	0.0190028	0.0092344	0.0093048	0.0175902	0.0158254		Pax7	Yes	0.0252593	0.01954	0.01299	0.006553	0.002213	2.961	6		Pax7	1	0.0288011	0.664662	0.112236
Myod1	0.139475	0.135016	0.335745	0.270519	0.159054	0.14671	0.275253	0.236387		Myod1	No	0.795712	0.2202	0.2044	0.01584	0.05851	0.2707	6		Myod1	1	0.319287	0.928073	0.252082
MyoG	0.839188	0.707107	0.692555	0.726986	0.853616	0.747425	0.986233	0.752623		MyoG	No	0.201461	0.7415	0.835	-0.09352	0.0652	1.434	6		MyoG	1	0.063575	1.12612	0.090958
Asb4	0.001106	0.001399	0.0012	0.000949	0.000448	0.000513	0.000449	0.000392		Asb4	Yes	0.000328728	0.001164	0.0004505	0.000713	9.723e-05	7.333	6		Asb4	1	0.114297	0.387194	0.0378273
Six2	0.00781	0.00987	0.00804	0.00636	0.00167	0.00191	0.00208	0.00181		Six2	Yes	0.000146738	0.00802	0.001868	0.006153	0.0007253	8.483	6		Six2	1	0.12698	0.232855	0.0235117
Dlx1	0.0021553	0.0020836	0.0050032	0.0051006	0.000717	0.0006546	0.001088	0.0010854		Dlx1	Yes	0.019618	0.003586	0.0008863	0.0027	0.0008548	3.158	6		Dlx1	1	0.334016	0.247159	0.0667813
Fgfr4	0.0557287	0.0586239	0.0646317	0.0438489	0.0409401	0.0416858	0.0410892	0.0408144		Fgfr4	Yes	0.0157073	0.05571	0.04113	0.01458	0.004371	3.335	6		Fgfr4	1	0.110843	0.738348	0.0579738
Lbx1	N/D	7.39e-05	0.000106	8.41e-05	5.42e-05	4.75e-05	5.83e-05	6.64e-05		Lbx1	Yes	0.0178803	8.8e-05	5.65e-05	3.15e-05	9.082e-06	3.468	5		Lbx1	1	0.151893	0.642045	0.0812124
Normalized on Ppia and Rps18										Statistical significance determined without correction for multiple comparisons, with alpha=0.05%.
										Each row was analyzed individually, without assuming a consistent SD.
Figure 1b - Ctr and Mll2 cKO myoblasts
RAW DATA										T.TEST (GraphPad Prism 7.00)
	Control				Mll2 cKO								Control	Mll2 cKO							Control		Mll2 cKO
Replicates	#1	#2	#3	#4	#1	#2	#3	#4			Significant?	P value	Mean1	Mean2	Difference	SE of difference	t ratio	df			Mean	SEM	Mean	SEM
Mll1	0.005146	0.005888	0.0113108	0.00899243	0.00419228	0.00514418	0.00904365	0.0103444		Mll1	No	0.762103	0.007834	0.007181	0.0006532	0.002062	0.3168	6		Mll1	1	0.25763	0.916627	0.252868
Mll2	0.000451	0.0004582	0.0005631	0.000462	0.0001496	0.0001336	4.931e-05	5.414e-05		Mll2	Yes	4.71193e-05	0.0004836	9.666e-05	0.0003869	3.732e-05	10.37	6		Mll2	1	0.07781	0.199891	0.05522
Myf5	0.013172	0.013644	0.0250931	0.0228468	0.0074616	0.0070211	0.0205094	0.0192618		Myf5	No	0.325433	0.01869	0.01356	0.005125	0.004787	1.071	6		Myf5	1	0.233427	0.725747	0.229572
Pax7	0.020369	0.0191179	0.0227665	0.0197521	0.01793	0.017158	0.021955	0.0159043		Pax7	No	0.189723	0.0205	0.01824	0.002265	0.001532	1.479	6		Pax7	1	0.0549829	0.889541	0.0725618
Normalized on Ppia and Rps18										Statistical significance determined without correction for multiple comparisons, with alpha=0.05%.
										Each row was analyzed individually, without assuming a consistent SD.
Figure 1c - Ctr and Mll1 Mll2 cKO myoblasts
RAW DATA										T.TEST (GraphPad Prism 7.00)			Control	Mll1 Mll2 cKO
	Control				Mll1 Mll2 cKO																Control		Mll1 Mll2 cKO
Replicates	#1	#2	#3	#4	#1	#2	#3	#4			Significant?	P value	Mean1	Mean2	Difference	SE of difference	t ratio	df			Mean	SEM	Mean	SEM
Mll1	0.001498	0.0015139	0.0010387	0.0010512	0.0002751	0.0002738	0.0002278	0.0002271		Mll1	Yes	0.000259626	0.001275	0.000251	0.001025	0.0001338	7.655	6		Mll1	1	0.147629	0.196754	0.0231315
Mll2	0.0005927	0.00052	0.0005631	0.000462	4.79e-06	9.081e-06	1.676e-05	8.311e-06		Mll2	Yes	1.65559e-06	0.0005345	9.736e-06	0.0005247	2.85e-05	18.41	6		Mll2	1	0.0751222	0.0182159	0.00481504
Myf5	0.0255015	0.0276538	0.0206366	0.021401	0.0020374	0.001788	0.0093528	0.0085283		Myf5	Yes	0.000432068	0.0238	0.005427	0.01837	0.002634	6.974	6		Myf5	1	0.0993028	0.228026	0.0870533
Pax7	0.0130377	0.0123064	0.0118662	0.0112325	0.0082929	0.0069494	0.0048231	0.0040355		Pax7	Yes	0.00113313	0.01211	0.006025	0.006085	0.001046	5.818	6		Pax7	1	0.0443208	0.497513	0.0819792
Normalized on Ppia and Rps18										Statistical significance determined without correction for multiple comparisons, with alpha=0.05%.
										Each row was analyzed individually, without assuming a consistent SD.

## Sheet: Figure 2
Figure 2c - ChIP-qPCR
RAW DATA
		Control					Mll1 cKO					IgG
		#1	#2	#3	#4	#5	#1	#2	#3	#4	#5	#1	#2	#3	#4	#5
Myf5	-6.4	1.41912	1.55833	4.594793*	1.06069	0.942785	1.33793	0.90125	0.420448	1.36131	1.17284	0.477973	0.024689	0.010784	0.319746	0.017824
	-3.5	1.03168	1.16878	2.979355*	1.08673	0.904379	0.832199	0.371131	0.232451	0.803851	0.505226	0.284204	0.039146	0.020978	0.362236	0.010934
	+0.2	2.38667	2.77022	9.81508*	2.02792	3.27161	1.43396	1.16878	1.05336	1.34257	1.09429	0.351111	0.020905	0.023196	0.359733	0.01764
	+0.4	1.6077	3.34035	6.892369*	1.7411	1.55833	1.32869	1.06069	0.554785	1.15269	1.03527	0.258816	0.056328	0.044502	0.348686	0.037292
	+1.1	3.01049	4.37718	21.33278*	2.76063	4.61074	1.86607	1.85318	1.56374	2.15846	2.21146	0.325335	0.03269	0.030081	0.417544	0.019104
	+1.7	3.17114	5.22344	21.11213*	2.55797	4.78991	1.7593	1.95206	1.7593	1.57462	1.88557	0.471392	0.017518	0.029564	0.386891	0.313166
	+4.9	0.773782	0.517632	2.522755*	0.986233	0.501736	0.840896	0.156041	0.072796	1.03886	0.270744	0.234068	0.017518	0.021418	0.302499	0.010453
Pax7	-27	0.776469	0.22688	1.635804*	1.04972	0.343885	1.40932	0.432269	0.069348	1.61328	0.332171	0.142102	0.013094	0.007391	0.333325	0.010635
	-0.2	2.07053	4.01389	11.79415*	1.85318	2.26577	1.80876	2.32947	1.6077	1.61888	1.50525	0.444421	0.02512	0.018841	0.364755	0.020978
	+0.6	4.30198	9.67995	20.60611*	3.605	9.28563	2.75108	4.43828	4.62675	2.51403	4.61074	0.397768	0.034915	0.038075	0.510506	0.030186
	+1.1	4.97605	9.74728	23.10287*	3.68075	8.19646	2.32947	5.9794	4.80654	2.78949	3.68075	0.325335	0.027873	0.031907	0.486327	0.020905
	+11.5	3.03143	6.52058	18.12614*	2.8481	5.29636	1.72309	1.02811	1.6358	1.93187	1.82766	0.564482	0.301452	0.118668	0.5	0.382889
	+11.7	4.37718	8.57419	21.93252*	3.68075	8.19646	1.90528	2.28153	2.89788	1.87254	2.03496	0.460094	0.036524	0.042394	0.339151	0.030081
IgH		1.12117	0.760489	0.882703*	0.907519	0.750019	1.13288	0.864537	0.401925	1.23542	0.82645	0.331022	0.016459	0.020123	0.336808	0.020263
T.TEST (GraphPad Prism 7.00)
				Control	Mll1 cKO
		Significant?	P value	Mean1	Mean2	Difference	SE of difference	t ratio	df
Myf5	-6.4	No	0.41068	1.245	1.039	0.2065	0.236	0.8748	7
	-3.5	Yes	0.0099778	1.048	0.549	0.4989	0.1425	3.501	7
	+0.2	Yes	0.000798758	2.614	1.219	1.396	0.2483	5.62	7
	+0.4	Yes	0.0370942	2.062	1.026	1.035	0.4031	2.568	7
	+1.1	Yes	0.00481167	3.69	1.931	1.759	0.4333	4.06	7
	+1.7	Yes	0.00663885	3.936	1.786	2.149	0.5643	3.809	7
	+4.9	No	0.397047	0.6948	0.4759	0.219	0.2428	0.902	7
Pax7	-27	No	0.671694	0.5992	0.7713	-0.172	0.3891	0.4422	7
	-0.2	No	0.139196	2.551	1.774	0.7768	0.4656	1.668	7
	+0.6	No	0.093209	6.718	3.788	2.93	1.508	1.942	7
	+1.1	No	0.10054	6.65	3.917	2.733	1.445	1.891	7
	+11.5	Yes	0.0103807	4.424	1.629	2.795	0.805	3.472	7
	+11.7	Yes	0.00953679	6.207	2.198	4.009	1.134	3.535	7
IgH		No	0.968389	0.8848	0.8922	-0.007445	0.1813	0.04107	7
Statistical significance determined without correction for multiple comparisons, with alpha=0.05%.
Each row was analyzed individually, without assuming a consistent SD.

## Sheet: Figure 3
Figure 3b - %Pax7+ cells						Figure 3d - Blot density						Figure 3e - Proliferation fold												Figure 3f - %Ki67 cells
RAW DATA						RAW DATA						RAW DATA												RAW DATA
Replicates	Ctr	Mll1 cKO				Replicates	Ctr	Mll1 cKO					Ctr			Mll1 cKO								Replicates	Ctr	Mll1 cKO
#1	86.2	46.86				#1	0.4632	0.2128					Mean	SEM	N	Mean	SEM	N						#1	28.28	24.69
#2	84.66	31.18				#2	0.3259	0.1549				Day 2	3.83	0.234187	3	1.72	0.138414	3						#2	36.96	15.48
#3	96.88	25.42				#3	0.6695	0.0493				Day 4	10.45	1.8926	3	2.06	0.50251	3						#3	39.42	13.03
						#4	0.6143	0.2835				Day 6	44.73	6.27106	3	3.45	0.496263	3
						#5	0.4092	0.1099
						#6	1.1177	0.1015
T.TEST (GraphPad Prism 7.00)						T.TEST (GraphPad Prism 7.00)						T.TEST (GraphPad Prism 7.00)												T.TEST (GraphPad Prism 7.00)
Column B	cKO					Column B	cKO						Significant?	P value	Mean1	Mean2	Difference	SE of difference	t ratio	df				Column B	cKO
vs.	vs,					vs.	vs,					Day 2	Yes	0.00148886	3.83	1.72	2.11	0.272	7.756	4				vs.	vs,
Column A	Ctr					Column A	Ctr					Day 4	Yes	0.0128008	10.45	2.06	8.39	1.958	4.285	4				Column A	Ctr
												Day 6	Yes	0.00278974	44.73	3.45	41.28	6.291	6.562	4
Unpaired t test with Welch's correction						Unpaired t test with Welch's correction																		Unpaired t test with Welch's correction
P value	0.0039					P value	0.0104																	P value	0.025
P value summary	**					P value summary	*																	P value summary	*
Significantly different (P < 0.05)?	Yes					Significantly different (P < 0.05)?	Yes																	Significantly different (P < 0.05)?	Yes
One- or two-tailed P value?	Two-tailed					One- or two-tailed P value?	Two-tailed																	One- or two-tailed P value?	Two-tailed
Welch-corrected t, df	t=7,33 df=3,274					Welch-corrected t, df	t=3,703 df=5,882																	Welch-corrected t, df	t=3,5 df=3,99
How big is the difference?						How big is the difference?																		How big is the difference?
Mean ± SEM of column A	89,25 ± 3,842, n=3					Mean ± SEM of column A	0,6 ± 0,1159, n=6																	Mean ± SEM of column A	34,89 ± 3,379, n=3
Mean ± SEM of column B	34,49 ± 6,406, n=3					Mean ± SEM of column B	0,152 ± 0,03458, n=6																	Mean ± SEM of column B	17,73 ± 3,55, n=3
Difference between means	-54,76 ± 7,47					Difference between means	-0,448 ± 0,121																	Difference between means	-17,15 ± 4,901
95% confidence interval	-77,45 to -32,07					95% confidence interval	-0,7455 to -0,1505																	95% confidence interval	-30,77 to -3,534
R squared (eta squared)	0.9426					R squared (eta squared)	0.6998																	R squared (eta squared)	0.7543
F test to compare variances						F test to compare variances																		F test to compare variances
F, DFn, Dfd	2,78, 2, 2					F, DFn, Dfd	11,24, 5, 5																	F, DFn, Dfd	1,104, 2, 2
P value	0.5292					P value	0.0189																	P value	0.9508
P value summary	ns					P value summary	*																	P value summary	ns
Significantly different (P < 0.05)?	No					Significantly different (P < 0.05)?	Yes																	Significantly different (P < 0.05)?	No

## Sheet: Figure 4
Figure 4b - Pax7 expression
RAW DATA	Replicates	CMV Ctr	CMV cKO	PAX7 Ctr	PAX7 cKO
	#1	0.011323	0.003649	0.227231	0.437788
	#2	0.01091	0.006529	0.565919	0.575006
	#3	0.00893517	0.0037504	0.264272	0.450804
	#4	0.0107997	0.00857284	0.608012	0.610133
NORMALIZATION	CMV Ctr		CMV cKO		PAX7 Ctr		PAX7 cKO
	Mean	SEM	Mean	SEM	Mean	SEM	Mean	SEM
	1	0.0715753	0.536154	0.116402	39.6835	9.66234	49.4123	4.84027
1way ANOVA, multiple comparisons (GraphPad Prism 7.00)
Number of families	1
Number of comparisons per family	2
Alpha	0.05
Holm-Sidak's multiple comparisons test	Mean Diff.	Significant?	Summary	Adjusted P Value
CMV Ctr vs. CMV cKO	0.004867	Yes	*	0.045	A-B
PAX7 Ctr vs. PAX7 cKO	-0.1021	No	ns	0.1655	C-D
Test details	Mean 1	Mean 2	Mean Diff.	SE of diff.	n1	n2	t	DF
CMV Ctr vs. CMV cKO	0.01049	0.005625	0.004867	0.001125	4	4	4.326	3
PAX7 Ctr vs. PAX7 cKO	0.4164	0.5184	-0.1021	0.05593	4	4	1.825	3
Figure 4c - Myf5 expression
RAW DATA	Replicates	CMV Ctr	CMV cKO	PAX7 Ctr	PAX7 cKO
	#1	0.016622	0.000705	0.212602	0.098487
	#2	0.014551	0.004747	0.106555	0.117964
	#3	0.0132013	0.000796869	0.24288	0.10405
	#4	0.0144279	0.00548971	0.136655	0.144993
NORMALIZATION	CMV Ctr		CMV cKO		PAX7 Ctr		PAX7 cKO
	Mean	SEM	Mean	SEM	Mean	SEM	Mean	SEM
	1	0.0682318	0.199628	0.0869258	11.8821	2.24142	7.91627	0.802889
1way ANOVA, multiple comparisons (GraphPad Prism 7.00)
Number of families	1
Number of comparisons per family	2
Alpha	0.05
Holm-Sidak's multiple comparisons test	Mean Diff.	Significant?	Summary	Adjusted P Value
CMV Ctr vs. CMV cKO	0.01177	Yes	**	0.0098	A-B
PAX7 Ctr vs. PAX7 cKO	0.0583	No	ns	0.2382	C-D
Test details	Mean 1	Mean 2	Mean Diff.	SE of diff.	n1	n2	t	DF
CMV Ctr vs. CMV cKO	0.0147	0.002935	0.01177	0.001567	4	4	7.506	3
PAX7 Ctr vs. PAX7 cKO	0.1747	0.1164	0.0583	0.03969	4	4	1.469	3
Figure 4d - ChIP-qPCR H3K4me3
RAW DATA
		Control, CMV-empty				Mll1 cKO, CMV-empty				Control, CMV-Pax7				Mll1 cKO, CMV-Pax7				IgG
Repliates		#1	#2	#3	#4	#1	#2	#3	#4	#1	#2	#3	#4	#1	#2	#3	#4	#1	#2	#3	#4
Myf5	-6.4	4.11246	1.58008	3.61752	1.89868	2.91804	3.24901	1.15269	1.00347	4.09823	1.82766	2.32141	1.01045	2.92817	1.62451	2.00694	1.32869	0.060162	0.045594	0.07966	0.076947
	-3.5	3.97237	2.96905	2.90795	3.78423	1.33793	1.93858	0.63288	1.22264	1.5966	0.97603	2.93834	1.51047	0.90438	0.68777	0.55287	0.91067	0.001742	0.004979	0.010746	0.003866
	+0.2	26.3549	17.0891	19.9733	24.847	9.64646	15.8895	3.54307	7.6211	27.4741	24.4202	47.0134	30.6964	30.5903	33.1285	51.2685	52.8928	0.005119	0.001415	0.036021	0.007949
	+0.4	15.1369	13.9288	13.5011	5.87667	4.77334	8.36868	2.43682	1.85961	23.1831	16.2797	20.0426	5.06303	24.5049	27.379	13.6422	6.72717	0.237336	0.164368	0.271684	0.349896
	+1.1	28.2465	23.8348	20.7494	24.084	11.353	20.182	4.89056	10.8153	31.233	31.5595	48.3351	47.1766	36.2523	32.1111	27.2843	52.7098	0.002093	0.011359	0.022561	0.002347
	+1.7	22.706	21.1121	5.31474	1.40444	13.4543	21.4068	2.90795	0.89193	24.2515	17.7531	12.8171	1.48968	24.084	20.8215	4.94168	1.85961	0.191445	0.122853	0.820742	0.471392
	+4.9	0.49141	0.54525	0.35725	0.464902	0.42337	0.641713	0.09375	0.33217	1.58008	0.6552	1.10957	0.5	1.35191	1.02101	0.48802	0.690159	0.006324	0.001022	0.016459	0.002396
IgH		0.09025	0.04607	0.08077	0.178624	0.14112	0.144086	0.02194	0.19211	0.10403	0.0304	0.05892	0.218393	0.07695	0.03516	0.02241	0.205898	0.0625	0.044811	0.071794	0.046231
T.TEST (GraphPad Prism 7.00)
				Control, CMV-empty	Mll1 cKO, CMV-empty
		Significant?	P value	Mean1	Mean2	Difference	SE of difference	t ratio	df
Myf5	-6.4	No	0.431341	2.802	2.081	0.7214	0.8553	0.8434	6
	-3.5	Yes	0.00145043	3.408	1.283	2.125	0.3832	5.547	6
	+0.2	Yes	0.0084856	22.07	9.175	12.89	3.351	3.847	6
	+0.4	Yes	0.023627	12.11	4.36	7.751	2.573	3.012	6
	+1.1	Yes	0.0122042	24.23	11.81	12.42	3.507	3.541	6
	+1.7	No	0.695716	12.63	9.665	2.969	7.233	0.4105	6
	+4.9	No	0.47299	0.4647	0.3728	0.09195	0.1201	0.7655	6
IgH		No	0.59335	0.09893	0.1248	-0.02589	0.04592	0.5638	6
				Control, CMV-Pax7	Mll1 cKO, CMV-Pax7
		Significant?	P value	Mean1	Mean2	Difference	SE of difference	t ratio	df
Myf5	-6.4	No	0.659875	2.314	1.972	0.3424	0.7399	0.4627	6
	-3.5	No	0.0591087	1.755	0.7639	0.9914	0.4266	2.324	6
	+0.2	No	0.26223	32.4	41.97	-9.569	7.734	1.237	6
	+0.4	No	0.767769	16.14	18.06	-1.921	6.217	0.309	6
	+1.1	No	0.743931	39.58	37.09	2.487	7.269	0.3421	6
	+1.7	No	0.88085	14.08	12.93	1.151	7.36	0.1564	6
	+4.9	No	0.819868	0.9612	0.8878	0.07344	0.3087	0.2379	6
IgH		No	0.772265	0.1029	0.0851	0.01783	0.05889	0.3028	6
Statistical significance determined without correction for multiple comparisons, with alpha=0.05%.
Each row was analyzed individually, without assuming a consistent SD.
Figure 4e - RT-qPCR
RAW DATA
	Control, CMV-empty				Mll1 cKO, CMV-empty				Control, CMV-Pax7				Mll1 cKO, CMV-Pax7
Replicates	#1	#2	#3	#4	#1	#2	#3	#4	#1	#2	#3	#4	#1	#2	#3	#4
Asb4	0.01391	0.01377	0.01273	0.01287	0.00229	0.00224	0.00205	0.00209	0.0006	0.00063	0.00041	0.0004	0.00029	0.00029	0.0002	0.0002
Six2	0.03217	0.02293	0.02536	0.05263	0.00541	0.00529	0.00389	0.00398	0.03603	0.03778	0.01991	0.01899	0.00795	0.00798	0.00668	0.00665
Dlx1	0.003378	0.003593	0.001799	0.001921	0.000864	0.00073	0.001257	0.001298	0.001535	0.001103	0.001455	0.001295	0.000595	0.000779	0.000595	0.000414
Fgfr4	0.096263	0.088296	0.055729	0.058624	0.033084	0.027322	0.040352	0.038474	0.014947	0.014251	0.028693	0.025739	0.026842	0.02624	0.019467	0.01666
Lbx1	0.00291	0.00288	0.00274	0.00277	0.00038	0.00037	0.00041	0.00042	0.00038	0.0004	0.0003	0.00028	0.00011	0.00011	7e-05	7e-05
Mll1	0.001597	0.000737	0.00148943	0.000716377	1.1e-05	7e-06	1.38159e-05	8.04112e-06	0.001937	0.001345	0.00234431	0.00156096	9.8e-05	2.8e-05	8.19073e-05	2.86725e-05
Pax7	0.011323	0.01091	0.00893517	0.0107997	0.003649	0.006529	0.0037504	0.00857284	0.227231	0.565919	0.264272	0.608012	0.437788	0.575006	0.450804	0.610133
Myf5	0.016622	0.014551	0.0132013	0.0144279	0.000705	0.004747	0.000796869	0.00548971	0.212602	0.106555	0.24288	0.136655	0.098487	0.117964	0.10405	0.144993
Normalized on Ppia and Rps18
NORMALIZATION
	Control, CMV-empty		Mll1 cKO, CMV-empty		Control, CMV-Pax7		Mll1 cKO, CMV-Pax7
	Mean	SEM	Mean	SEM	Mean	SEM	Mean	SEM
Asb4	1	0.0321628	0.162725	0.0057025	0.0382883	0.00465901	0.0183934	0.00199486
Six2	1	0.286575	0.13953	0.0308381	0.846871	0.229197	0.219851	0.0459567
Dlx1	1	0.249718	0.388083	0.0866243	0.503975	0.095884	0.222898	0.0482307
Fgfr4	1	0.194548	0.465796	0.0751386	0.279781	0.0626548	0.298446	0.0530996
Lbx1	1	0.0206911	0.139823	0.00468362	0.120354	0.0105687	0.0318584	0.00411393
Mll1	1	0.295027	0.00877945	0.00227846	1.58317	0.382818	0.0521123	0.0192926
Pax7	1	0.0715753	0.536154	0.116402	39.6835	9.66234	49.4123	4.84027
Myf5	1	0.0682318	0.199628	0.0869258	11.8821	2.24142	7.91627	0.802889
T.TEST (GraphPad Prism 7.00)
			Control, CMV-empty	Mll1 cKO, CMV-empty
	Significant?	P value	Mean1	Mean2	Difference	SE of difference	t ratio	df
Asb4	Yes	2.9818e-08	0.01332	0.002168	0.01115	0.0003084	36.16	6
Six2	Yes	0.00544871	0.03327	0.004643	0.02863	0.006755	4.239	6
Dlx1	Yes	0.0160203	0.002673	0.001037	0.001636	0.0004927	3.319	6
Fgfr4	Yes	0.00968737	0.07473	0.03481	0.03992	0.01069	3.734	6
Lbx1	Yes	2.06557e-09	0.002825	0.000395	0.00243	4.301e-05	56.5	6
Mll1	Yes	0.00315445	0.001135	9.964e-06	0.001125	0.0002368	4.751	6
Pax7	Yes	0.00961253	0.01049	0.005625	0.004867	0.001301	3.741	6
Myf5	Yes	0.000191387	0.0147	0.002935	0.01177	0.001455	8.089	6
			Control, CMV-Pax7	Mll1 cKO, CMV-Pax7
	Significant?	P value	Mean1	Mean2	Difference	SE of difference	t ratio	df
Asb4	Yes	0.0071286	0.00051	0.000245	0.000265	6.627e-05	3.999	6
Six2	Yes	0.00624557	0.02818	0.007315	0.02086	0.005069	4.116	6
Dlx1	Yes	0.000807612	0.001347	0.0005958	0.0007513	0.0001211	6.206	6
Fgfr4	No	0.765586	0.02091	0.0223	-0.001395	0.00447	0.312	6
Lbx1	Yes	0.00021729	0.00034	9e-05	0.00025	3.162e-05	7.906	6
Mll1	Yes	0.000220783	0.001797	5.914e-05	0.001738	0.0002204	7.883	6
Pax7	No	0.382217	0.4164	0.5184	-0.1021	0.1083	0.9427	6
Myf5	No	0.132489	0.1747	0.1164	0.0583	0.0335	1.74	6
Figure 4f - Proliferation fold
	Control, CMV-empty			cKO, CMV-empty			Control, CMV-Pax7			cKO, CMV-Pax7
Cell number	0.3525	0.315	0.285	0.15	0.126	0.156	1.74	2.295	2.13	1.005	0.99	0.4545
T.TEST (GraphPad Prism 7.00)
Column B	cKO, CMV-empty
vs.	vs.
Column A	Control, CMV-empty
Unpaired t test with Welch's correction
P value	0.0049
P value summary	**
Significantly different (P < 0.05)?	Yes
One- or two-tailed P value?	Two-tailed
Welch-corrected t, df	t=8.044 df=2.841
How big is the difference?
Mean ± SEM of column A	0.3175 ± 0.01953, n=3
Mean ± SEM of column B	0.144 ± 0.009165, n=3
Difference between means	-0.1735 ± 0.02157
95% confidence interval	-0.2444 to -0.1026
R squared (eta squared)	0.9579
F test to compare variances
F, DFn, Dfd	4.539, 2, 2
P value	0.3611
P value summary	ns
Significantly different (P < 0.05)?	No
T.TEST (GraphPad Prism 7.00)
Column D	cKO, CMV-Pax7
vs.	vs.
Column C	Control, CMV-Pax7
Unpaired t test with Welch's correction
P value	0.0073
P value summary	**
Significantly different (P < 0.05)?	Yes
One- or two-tailed P value?	Two-tailed
Welch-corrected t, df	t=5.062 df=3.964
How big is the difference?
Mean ± SEM of column C	2.055 ± 0.1645, n=3
Mean ± SEM of column D	0.8165 ± 0.1811, n=3
Difference between means	-1.239 ± 0.2447
95% confidence interval	-1.92 to -0.5568
R squared (eta squared)	0.866
F test to compare variances
F, DFn, Dfd	1.211, 2, 2
P value	0.9047
P value summary	ns
Significantly different (P < 0.05)?	No

## Sheet: Figure 5d, 5e
Figure 5d - Relative muscle weight
RAW DATA
	Pax7CE/+ Mll1fl/fl
	-Tmx		+Tmx
Column	A	B	C	D
Mice	ctr	CTX	ctr	CTX
#1	0.00155	0.00183	0.00156	0.00128
#2	0.00189	0.00226	0.00186	0.00144
#3	0.00198	0.00214	0.00186	0.00143
#4	0.00214	0.00228	0.00177	0.00127
#5	0.00187	0.00207	0.00178	0.00155
#6	0.00166	0.00189	0.00172	0.00151
#7	0.00187	0.00206	0.00168	0.00131
One-way ANOVA, multiple comparisons (GraphPad Prism 7.00)
Number of families	1
Number of comparisons per family	4
Alpha	0.05
Sidak's multiple comparisons test	Mean Diff,	95,00% CI of diff,	Significant?	Summary	Adjusted P Value
ctr vs. CTX	-0.0002243	-0,0004418 to -6,805e-006	Yes	*	0.0413	A-B
CTX vs. CTX	0.0006771	0,0004597 to 0,0008946	Yes	****	<0,0001	B-D
ctr vs. ctr	0.0001043	-0,0001132 to 0,0003218	No	ns	0.6087	A-C
ctr vs. CTX	0.0004529	0,0002354 to 0,0006703	Yes	****	<0,0001	A-D
Test details	Mean 1	Mean 2	Mean Diff,	SE of diff,	n1	n2	t	DF
ctr vs. CTX	0.001851	0.002076	-0.0002243	8.079e-05	7	7	2.776	24
CTX vs. CTX	0.002076	0.001399	0.0006771	8.079e-05	7	7	8.381	24
ctr vs. ctr	0.001851	0.001747	0.0001043	8.079e-05	7	7	1.291	24
ctr vs. CTX	0.001851	0.001399	0.0004529	8.079e-05	7	7	5.605	24
Figure 5e - Fiber feret
RAW DATA
	Pax7CE/+ Mll1fl/fl
	-Tmx		+Tmx
Column	A	B	C	D
Mice	ctr	CTX	ctr	CTX
#1	39.61	33.68	40.51	31.16
#2	43.82	46.49	33.36	32.21
#3	41.12	40.79	39.93	34.13
#4	33.51	45.84	38.03	28.67
#5	44.33	40.22	50.32	33.52
#6	45.84	41.69	42.71	34.37
#7	44.34	41.21	39.03	30.27
One-way ANOVA, multiple comparisons (GraphPad Prism 7.00)
Number of families	1
Number of comparisons per family	4
Alpha	0.05
Sidak's multiple comparisons test	Mean Diff,	95,00% CI of diff,	Significant?	Summary	Adjusted P Value
ctr vs. CTX	0.3786	-5,514 to 6,271	No	ns	0.9997	A-B
CTX vs. CTX	9.37	3,478 to 15,26	Yes	**	0.001	B-D
ctr vs. CTX	8.509	2,616 to 14,4	Yes	**	0.0028	C-D
ctr vs. ctr	1.24	-4,652 to 7,132	No	ns	0.9678	A-C
Test details	Mean 1	Mean 2	Mean Diff,	SE of diff,	n1	n2	t	DF
ctr vs. CTX	41.8	41.42	0.3786	2.189	7	7	0.1729	24
CTX vs. CTX	41.42	32.05	9.37	2.189	7	7	4.281	24
ctr vs. CTX	40.56	32.05	8.509	2.189	7	7	3.887	24
ctr vs. ctr	41.8	40.56	1.24	2.189	7	7	0.5665	24

## Sheet: Figure 5f
Figure 5f - Fiber feret distribution
RAW DATA
Mice	Pax7CE/+ Mll1fl/fl
	-Tmx							+Tmx
	#1	#2	#3	#4	#5	#6	#7	#1	#2	#3	#4	#5	#6	#7
0-5	0	0	0	0	0	0	0	0	0	0	0	0	0	0
5-10	0.2	0.3	0	0	0.5	0	0	0.3	0.1	0.1	0.2	0.4	0.3	0.6
10-15	1.8	1.4	0.1	0	4.2	0.1	0	5.9	3.2	1.7	5.3	4.4	3.6	8
15-20	4.6	3	1.1	0.4	5	0.7	1.1	9.6	6.7	4.7	10.9	6.9	7.1	11.7
20-25	11.9	3.9	9.5	3.8	8.1	9.5	11.6	16.8	13.8	12.8	20.5	10.9	13.6	15.8
25-30	16.9	4.1	10.8	6.6	8.8	10.1	12.2	16.9	17.8	15.5	20.3	15.3	13.9	15.2
30-35	23	7.1	12.5	9.6	11	12.5	11.2	17	21.1	21.6	19.8	19.6	18	16.7
35-40	16.5	9.3	13.5	13.1	11.9	13.8	13.8	12	15.5	17.2	11.3	15.3	11.9	11.6
40-45	12.2	14.3	18.2	17.7	11.3	16.8	14.1	8.6	11.3	12.2	7.2	12.2	11.1	9.1
45-50	6.8	14.7	11.4	12.5	10.8	11.2	10	5.5	5.8	6.5	2.9	6.3	7.1	5.4
50-55	3.5	14.9	9.1	11.2	10.4	8.4	8.1	3.8	2.9	3.8	1.1	4.4	7	2.9
55-60	1.3	10.2	6.5	9.7	8.1	6.8	6.7	1.9	1.2	1.8	0.3	2.7	3.5	1.8
60-65	0.7	8.1	4.1	7.7	5.2	5.3	5.6	0.8	0.4	1.5	0.2	0.9	2	0.9
65-70	0.4	4.7	1.8	3.9	2.9	2.5	2.9	0.3	0.1	0.3	0.1	0.5	0.7	0.2
70-75	0.1	2.3	0.9	2.3	1.2	1.3	1.6	0.3	0.1	0.1	0	0.1	0.1	0.2
75-80	0	1.1	0.3	0.8	0.4	0.7	0.6	0.1	0	0.1	0	0.1	0	0.1
80-85	0	0.5	0	0.6	0.2	0.3	0.5	0	0	0	0	0	0	0
85-90	0	0.1	0.1	0.1	0.1	0.1	0.1	0	0	0	0	0	0	0
90-95	0	0.1	0	0	0	0	0.1	0	0	0	0	0	0	0
95-100	0	0	0	0	0	0	0	0	0	0	0	0	0	0
T.TEST (GraphPad Prism 7.00)
	Significant?	P value	Mean1	Mean2	Difference	SE of difference	t ratio	df
0-5
5-10	No	0.181362	0.1429	0.2857	-0.1429	0.1007	1.419	12
10-15	Yes	0.00366355	1.086	4.586	-3.5	0.9729	3.597	12
15-20	Yes	0.000340516	2.271	8.229	-5.957	1.205	4.943	12
20-25	Yes	0.00255821	8.329	14.89	-6.557	1.728	3.794	12
25-30	Yes	0.00295308	9.929	16.41	-6.486	1.746	3.715	12
30-35	Yes	0.0064473	12.41	19.11	-6.7	2.036	3.291	12
35-40	No	0.740518	13.13	13.54	-0.4143	1.222	0.3389	12
40-45	Yes	0.00282567	14.94	10.24	4.7	1.257	3.739	12
45-50	Yes	0.000225708	11.06	5.643	5.414	1.043	5.19	12
50-55	Yes	0.00234337	9.371	3.7	5.671	1.476	3.842	12
55-60	Yes	0.00087512	7.043	1.886	5.157	1.174	4.394	12
60-65	Yes	0.000763032	5.243	0.9571	4.286	0.9584	4.472	12
65-70	Yes	0.000692706	2.729	0.3143	2.414	0.5332	4.528	12
70-75	Yes	0.00115994	1.386	0.1286	1.257	0.2969	4.234	12
75-80	Yes	0.0034139	0.5571	0.05714	0.5	0.1375	3.636	12
80-85	Yes	0.00708177	0.3	0	0.3	0.09258	3.24	12
85-90	Yes	6.21674e-05	0.08571	0	0.08571	0.01429	6	12
90-95	No	0.147294	0.02857	0	0.02857	0.01844	1.549	12
95-100
Statistical significance determined without correction for multiple comparisons, with alpha=0.05%.
Each row was analyzed individually, without assuming a consistent SD.

## Sheet: Figure 6
Figure 6b - Pax7 (7dpi)						Figure 6c - Myogenin (7dpi)						Figure 6e - Pax7 (21dpi)
RAW DATA						RAW DATA						RAW DATA
	Pax7CE/+ Mll1fl/fl						Pax7CE/+ Mll1fl/fl						Pax7CE/+ Mll1fl/fl
Mouse	-Tmx	+Tmx				Mouse	-Tmx	+Tmx				Mouse	-Tmx	+Tmx
#1	178.97	87.22				#1	76.75	101.17				#1	33.88	4.65
#2	181.41	55.12				#2	100.47	48.84				#2	37.87	2.66
#3	210.02	52.33				#3	77.45	39.77				#3	32.55	6.64
#4	200.6	50.24				#4	90.71	32.79				#4	31.89	7.31
#5	206.53	64.89				#5	114.43	34.89
#6	241.42					#6	126.99
T.TEST (GraphPad Prism 7.00)						T.TEST (GraphPad Prism 7.00)						T.TEST (GraphPad Prism 7.00)
Column B	+Tmx					Column B	+Tmx					Column B	+Tmx
vs.	vs,					vs.	vs,					vs.	vs,
Column A	-Tmx					Column A	-Tmx					Column A	-Tmx
Unpaired t test with Welch's correction						Unpaired t test with Welch's correction						Unpaired t test with Welch's correction
P value	<0,0001					P value	0.0183					P value	<0,0001
P value summary	****					P value summary	*					P value summary	****
Significantly different (P < 0.05)?	Yes					Significantly different (P < 0.05)?	Yes					Significantly different (P < 0.05)?	Yes
One- or two-tailed P value?	Two-tailed					One- or two-tailed P value?	Two-tailed					One- or two-tailed P value?	Two-tailed
Welch-corrected t, df	t=12,27 df=8,678					Welch-corrected t, df	t=3,053 df=7,072					Welch-corrected t, df	t=16,88 df=5,676
How big is the difference?						How big is the difference?						How big is the difference?
Mean ± SEM of column A	203,2 ± 9,286, n=6					Mean ± SEM of column A	97,8 ± 8,253, n=6					Mean ± SEM of column A	34,05 ± 1,34, n=4
Mean ± SEM of column B	61,96 ± 6,795, n=5					Mean ± SEM of column B	51,49 ± 12,72, n=5					Mean ± SEM of column B	5,315 ± 1,05, n=4
Difference between means	-141,2 ± 11,51					Difference between means	-46,31 ± 15,17					Difference between means	-28,73 ± 1,702
95% confidence interval	-167,4 to -115					95% confidence interval	-82,09 to -10,52					95% confidence interval	-32,96 to -24,51
R squared (eta squared)	0.9455					R squared (eta squared)	0.5687					R squared (eta squared)	0.9805
F test to compare variances						F test to compare variances						F test to compare variances
F, DFn, Dfd	2,241, 5, 4					F, DFn, Dfd	1,981, 4, 5					F, DFn, Dfd	1,628, 3, 3
P value	0.4544					P value	0.4717					P value	0.6986
P value summary	ns					P value summary	ns					P value summary	ns
Significantly different (P < 0.05)?	No					Significantly different (P < 0.05)?	No					Significantly different (P < 0.05)?	No

## Sheet: Suppl. 2
Supplemetary Fig. 2c - MLL1 ChIP-qPCR
RAW DATA
		Control				Mll1 cKO				IgG
		#1	#2	#3	#4	#1	#2	#3	#4	#1	#2	#3	#4
Myf5	-3.5	0.170738	0.19209	0.198864	0.197491	0.105102	0.113429	0.117429	0.106569	0.076407	0.069823	0.085369	0.111094
	+0.2	0.179227	0.179227	0.179227	0.184265	0.086561	0.100124	0.084194	0.074318	0.078556	0.079652	0.067914	0.081326
	+1.1	0.217616	0.271657	0.208751	0.248248	0.119068	0.151759	0.111867	0.180473	0.117429	0.085369	0.097386	0.14659
Pax7	-27	0.036394	0.0243465	0.024686	0.028554	0.030604	0.021791	0.022249	0.027391	0.022095	0.030817	0.034193	0.036902
	-0.2	0.26978	0.289143	0.257003	0.378891	0.140618	0.142581	0.119068	0.151759	0.167224	0.161528	0.133033	0.167224
	+0.6	0.339117	0.48292	0.49995	0.472982	0.125857	0.177989	0.166069	0.142581	0.203043	0.14967	0.189446	0.176759
	+1.1	0.45687	0.510455	0.406086	0.453714	0.153878	0.171926	0.137724	0.14967	0.180473	0.220654	0.108808	0.179227
	+11.5	0.341476	0.53956	0.417502	0.435232	0.087769	0.14659	0.096045	0.12073	0.152815	0.119068	0.088994	0.105102
	+11.7	0.503428	0.506929	0.463248	0.496497	0.133958	0.158204	0.133033	0.139647	0.151759	0.110327	0.119068	0.133033
IgH		0.067914	0.0646976	0.054028	0.091496	0.047361	0.054028	0.042685	0.059948	0.074835	0.048357	0.050761	0.078556
T.TEST (GraphPad Prism 7.00)
				Control	Mll1 cKO
		Significant?	P value	Mean1	Mean2	Difference	SE of difference	t ratio	df
Myf5	-3.5	Yes	3.19511e-05	0.1898	0.1106	0.07916	0.007136	11.09	6
	+0.2	Yes	2.44027e-06	0.1805	0.0863	0.09419	0.005464	17.24	6
	+1.1	Yes	0.00422813	0.2366	0.1408	0.09578	0.02142	4.472	6
Pax7	-27	No	0.42785	0.0285	0.02551	0.002986	0.003513	0.8502	6
	-0.2	Yes	0.00132759	0.2987	0.1385	0.1602	0.02839	5.643	6
	+0.6	Yes	0.000265278	0.4487	0.1531	0.2956	0.03877	7.625	6
	+1.1	Yes	1.02369e-05	0.4568	0.1533	0.3035	0.02248	13.5	6
	+11.5	Yes	0.000296151	0.4334	0.1128	0.3207	0.0429	7.474	6
	+11.7	Yes	8.52356e-08	0.4925	0.1412	0.3513	0.01158	30.33	6
IgH		No	0.078757	0.06953	0.05101	0.01853	0.008758	2.116	6
Statistical significance determined without correction for multiple comparisons, with alpha=0.05%.
Each row was analyzed individually, without assuming a consistent SD.
Supplemetary Fig. 2c - Histone proportions
RAW DATA
	H3/H2A				H2B				H4
Replicates	#1	#2	#3	#4	#1	#2	#3	#4	#1	#2	#3	#4
Ctr	56.14	54.86	54.09	56.75	22.94	22.95	25.87	20.01	20.92	22.2	20.04	23.24
cKO	55.42	56.82	55.12	52.42	23.51	22.6	24.96	22.63	21.07	20.57	19.92	24.95

## Sheet: Suppl. 3
Supplementary Fig. 3c - RT-qPCR
Pax7	Control			Mll1 cKO
Days	Mean	SEM	N	Mean	SEM	N
0	1	0.0396028	3	0.61132	0.0242101	3
2	0.0365449	0.0158817	3	0.0443495	0.0042291	3
4	0.043023	0.0035377	3	0.0165041	0.0004821	3
6	0.0234855	0.0030568	3	0.0054802	0.0006284	3
Mll1	Control			Mll1 cKO
Days	Mean	SEM	N	Mean	SEM	N
0	1	0.0911891	3	0.0055409	0.0015126	3
2	0.162901	0.056287	3	0.0081108	0.0021166	3
4	0.186261	0.0188058	3	0.0068943	0.0010098	3
6	0.217175	0.0353112	3	0.0073901	0.0016869	3
Myf5	Control			Mll1 cKO
Days	Mean	SEM	N	Mean	SEM	N
0	1	0.0342231	3	0.0360476	0.0019699	3
2	0.0562972	0.0161783	3	0.0122662	0.0012463	3
4	0.102297	0.0094398	3	0.0220488	0.00079	3
6	0.0230238	0.0022522	3	0.0050918	0.0006774	3
Myod1	Control			Mll1 cKO
Days	Mean	SEM	N	Mean	SEM	N
0	1	0.0874773	3	0.729753	0.0484309	3
2	0.12286	0.0514004	3	0.285386	0.0405738	3
4	0.183822	0.0262821	3	0.238041	0.0164141	3
6	0.143595	0.0190852	3	0.159351	0.0245193	3
myogenin	Control			Mll1 cKO
Days	Mean	SEM	N	Mean	SEM	N
0	1	0.0485806	3	1.1828	0.0736868	3
2	16.4588	2.22807	3	25.5873	1.35088	3
4	12.1404	0.429056	3	14.4859	0.689926	3
6	12.3698	0.47736	3	10.538	0.896886	3
myosin	Control			Mll1 cKO
Days	Mean	SEM	N	Mean	SEM	N
0	1	0.325132	3	5.63466	1.6113	3
2	69.4175	18.4845	3	139.11	32.847	3
4	1301.58	299.793	3	957.014	246.69	3
6	1829.47	449.922	3	1647.27	428.386	3
Normalized on HPRT

## Sheet: Suppl. 4
Supplementary Fig. 4b - Mll1 expression
RAW DATA	Replicates	CMV Ctr	CMV cKO	PAX7 Ctr	PAX7 cKO
	#1	0.001597	1.1e-05	0.001937	9.8e-05
	#2	0.000737	7e-06	0.001345	2.8e-05
	#3	0.00148943	1.38159e-05	0.00234431	8.19073e-05
	#4	0.000716377	8.04112e-06	0.00156096	2.86725e-05
NORMALIZATION	CMV Ctr		CMV cKO		PAX7 Ctr		PAX7 cKO
	Mean	SEM	Mean	SEM	Mean	SEM	Mean	SEM
	1	0.295027	0.00877945	0.00227846	1.58317	0.382818	0.0521123	0.0192926
1way ANOVA, multiple comparisons (GraphPad Prism 7.00)
Number of families	1
Number of comparisons per family	2
Alpha	0.05
Holm-Sidak's multiple comparisons test	Mean Diff.	Significant?	Summary	Adjusted P Value
CMV Ctr vs. CMV cKO	0.001125	Yes	*	0.0174	A-B
PAX7 Ctr vs. PAX7 cKO	0.001738	Yes	**	0.0069	C-D
Test details	Mean 1	Mean 2	Mean Diff.	SE of diff.	n1	n2	t	DF
CMV Ctr vs. CMV cKO	0.001135	9.964e-06	0.001125	0.0002354	4	4	4.779	3
PAX7 Ctr vs. PAX7 cKO	0.001797	5.914e-05	0.001738	0.0002051	4	4	8.473	3
Supplementary Fig. 4e - RT-qPCR single siRNA treatments
RAW DATA
	siCtr			siMll1			siMll2			siSet1a			siSet1b
Replicates	#1	#2	#3	#1	#2	#3	#1	#2	#3	#1	#2	#3	#1	#2	#3
Mll1	0.001832	0.001284	0.001255	0.00087	0.000546	0.000496	0.001256	0.001137	0.000678	0.001288	0.001473	0.001009	0.001983	0.001692	0.001464
Mll2	0.005154	0.006428	0.002723	0.00763	0.00722	0.001847	0.001658	0.002799	0.000853	0.003341	0.005704	0.002116	0.004258	0.009869	0.004314
Set1a	0.000775	0.000431	0.000557	0.000652	0.000366	0.000536	0.000637	0.000504	0.000618	0.000171	0.000114	0.000192	0.000581	0.000404	0.00043
Set1b	0.007143	0.007117	0.006809	0.008046	0.008316	0.006625	0.007146	0.007013	0.00678	0.005993	0.005804	0.006612	0.002609	0.002101	0.002157
Myf5	0.024892	0.01721	0.014375	0.015627	0.010658	0.01013	0.01744	0.020429	0.012457	0.014362	0.013387	0.011801	0.018591	0.02039	0.015257
Pax7	0.160282	0.113651	0.017985	0.095613	0.017068	0.015609	0.131976	0.098577	0.019981	0.168432	0.120426	0.025066	0.172158	0.11321	0.024777
NORMALIZATION
	siCtr		siMll1		siMll2		siSet1a		siSet1b
	Mean	SEM	Mean	SEM	Mean	SEM	Mean	SEM	Mean	SEM
Mll1	1	0.182175	0.437429	0.0982263	0.702585	0.151058	0.862503	0.144608	1.1757	0.183203
Mll2	1	0.322324	1.16721	0.47269	0.371199	0.145516	0.780217	0.283527	1.28913	0.488528
Set1a	1	0.241807	0.881452	0.206607	0.997731	0.184654	0.270562	0.0609297	0.802609	0.166281
Set1b	1	0.0215994	1.09103	0.0765183	0.99383	0.0215025	0.873748	0.0372192	0.325929	0.0234331
Myf5	1	0.236005	0.644776	0.142228	0.891088	0.193309	0.700285	0.123404	0.960356	0.179066
Pax7	1	0.608709	0.439473	0.330979	0.858234	0.502835	1.07538	0.633817	1.06244	0.634699
2way ANOVA, multiple comparisons (GraphPad Prism 7.00)
Within each row, compare columns (simple effects within rows)
Number of families	6
Number of comparisons per family	4
Alpha	0.05
Bonferroni's multiple comparisons test	Mean Diff.	95.00% CI of diff.	Significant?	Summary	Adjusted P Value
Mll1
siCtr vs. siMll1	0.0008197	-0.01776 to 0.0194	No	ns	>0.9999
siCtr vs. siMll2	0.0004333	-0.01815 to 0.01902	No	ns	>0.9999
siCtr vs. siSet1a	0.0002003	-0.01838 to 0.01878	No	ns	>0.9999
siCtr vs. siSet1b	-0.000256	-0.01884 to 0.01833	No	ns	>0.9999
Mll2
siCtr vs. siMll1	-0.0007973	-0.01938 to 0.01779	No	ns	>0.9999
siCtr vs. siMll2	0.002998	-0.01559 to 0.02158	No	ns	>0.9999
siCtr vs. siSet1a	0.001048	-0.01754 to 0.01963	No	ns	>0.9999
siCtr vs. siSet1b	-0.001379	-0.01996 to 0.01721	No	ns	>0.9999
Set1a
siCtr vs. siMll1	6.967e-05	-0.01851 to 0.01865	No	ns	>0.9999
siCtr vs. siMll2	1.333e-06	-0.01858 to 0.01859	No	ns	>0.9999
siCtr vs. siSet1a	0.0004287	-0.01816 to 0.01901	No	ns	>0.9999
siCtr vs. siSet1b	0.000116	-0.01847 to 0.0187	No	ns	>0.9999
Set1b
siCtr vs. siMll1	-0.0006393	-0.01922 to 0.01795	No	ns	>0.9999
siCtr vs. siMll2	4.333e-05	-0.01854 to 0.01863	No	ns	>0.9999
siCtr vs. siSet1a	0.0008867	-0.0177 to 0.01947	No	ns	>0.9999
siCtr vs. siSet1b	0.004734	-0.01385 to 0.02332	No	ns	>0.9999
Myf5
siCtr vs. siMll1	0.006687	-0.0119 to 0.02527	No	ns	>0.9999
siCtr vs. siMll2	0.00205	-0.01653 to 0.02063	No	ns	>0.9999
siCtr vs. siSet1a	0.005642	-0.01294 to 0.02423	No	ns	>0.9999
siCtr vs. siSet1b	0.0007463	-0.01784 to 0.01933	No	ns	>0.9999
Pax7
siCtr vs. siMll1	0.05454	0.03596 to 0.07313	Yes	****	<0.0001
siCtr vs. siMll2	0.01379	-0.00479 to 0.03238	No	ns	0.2399
siCtr vs. siSet1a	-0.007335	-0.02592 to 0.01125	No	ns	>0.9999
siCtr vs. siSet1b	-0.006076	-0.02466 to 0.01251	No	ns	>0.9999
Test details	Mean 1	Mean 2	Mean Diff.	SE of diff.	N1	N2	t	DF
Mll1
siCtr vs. siMll1	0.001457	0.0006373	0.0008197	0.007161	3	3	0.1145	48
siCtr vs. siMll2	0.001457	0.001024	0.0004333	0.007161	3	3	0.06052	48
siCtr vs. siSet1a	0.001457	0.001257	0.0002003	0.007161	3	3	0.02798	48
siCtr vs. siSet1b	0.001457	0.001713	-0.000256	0.007161	3	3	0.03575	48
Supplementary Fig. 4f - RT-qPCR double siRNA treatments
RAW DATA
	siCtr			siMll1			siMll1 + siMll2			siMll1 + siSet1a			siMll1 + siSet1b
Replicates	#1	#2	#3	#1	#2	#3	#1	#2	#3	#1	#2	#3	#1	#2	#3
Mll1	0.002825	0.002318	0.001803	0.000711	0.000628	0.000553	0.000954	0.000756	0.000612	0.000957	0.001054	0.001103	0.000839	0.000683	0.000541
Mll2	0.002088	0.002696	0.002598	0.002768	0.002517	0.002128	0.000913	0.000724	0.000625	0.002189	0.003122	0.002872	0.00249	0.002804	0.002437
Set1a	0.000414	0.000363	0.000422	0.000274	0.000271	0.000303	0.000404	0.000453	0.000561	5.6e-05	5.15e-05	6.69e-05	0.000301	0.000389	0.00042
Set1b	0.009145	0.007009	0.007914	0.008373	0.009462	0.008131	0.009123	0.009439	0.009052	0.008288	0.009147	0.007261	0.001428	0.00144	0.001541
Myf5	0.007469	0.008983	0.008149	0.002803	0.005215	0.005045	0.002382	0.001328	0.002555	0.003361	0.003698	0.004027	0.001145	0.000652	0.001406
Pax7	0.032192	0.033814	0.035022	0.032386	0.027654	0.029756	0.024143	0.027207	0.025277	0.024962	0.030422	0.029113	0.024223	0.020906	0.031918
NORMALIZATION
	siCtr		siMll1		siMll1 + siMll2		siMll1 + siSet1a		siMll1 + siSet1b
	Mean	SEM	Mean	SEM	Mean	SEM	Mean	SEM	Mean	SEM
Mll1	1	0.180205	0.272387	0.0399135	0.334293	0.0603972	0.448316	0.0600558	0.297005	0.053045
Mll2	1	0.108318	1.0042	0.107891	0.306421	0.0415877	1.10851	0.141595	1.04728	0.0927387
Set1a	1	0.0653848	0.707256	0.0414853	1.18265	0.128275	0.145455	0.0132693	0.925771	0.0989184
Set1b	1	0.109115	1.07886	0.0976338	1.14733	0.0897569	1.02609	0.104333	0.183189	0.0148232
Myf5	1	0.0755034	0.530995	0.0989277	0.254664	0.0486948	0.450632	0.0335935	0.130198	0.0278403
Pax7	1	0.0344297	0.888823	0.0460484	0.758473	0.0323472	0.836372	0.0529438	0.76263	0.0986147
2way ANOVA, multiple comparisons (GraphPad Prism 7.00)
Within each row, compare columns (simple effects within rows)
Number of families	6
Number of comparisons per family	10
Alpha	0.05
Uncorrected Fisher's LSD	Mean Diff.	95.00% CI of diff.	Significant?	Summary	Individual P Value
Mll1
siCtr vs. siMll1	0.001685	-0.0005641 to 0.003933	No	ns	0.1385
siCtr vs. siMll1 + siMll2	0.001541	-0.0007074 to 0.00379	No	ns	0.1746
siCtr vs. siMll1 + siSet1a	0.001277	-0.0009714 to 0.003526	No	ns	0.2591
siCtr vs. siMll1 + siSet1b	0.001628	-0.0006211 to 0.003876	No	ns	0.1521
siMll1 vs. siMll1 + siMll2	-0.0001433	-0.002392 to 0.002105	No	ns	0.8986
siMll1 vs. siMll1 + siSet1a	-0.0004073	-0.002656 to 0.001841	No	ns	0.7173
siMll1 vs. siMll1 + siSet1b	-5.7e-05	-0.002306 to 0.002192	No	ns	0.9596
siMll1 + siMll2 vs. siMll1 + siSet1a	-0.000264	-0.002513 to 0.001985	No	ns	0.8144
siMll1 + siMll2 vs. siMll1 + siSet1b	8.633e-05	-0.002162 to 0.002335	No	ns	0.9388
siMll1 + siSet1a vs. siMll1 + siSet1b	0.0003503	-0.001898 to 0.002599	No	ns	0.7555
Mll2
siCtr vs. siMll1	-1.033e-05	-0.002259 to 0.002238	No	ns	0.9927
siCtr vs. siMll1 + siMll2	0.001707	-0.0005421 to 0.003955	No	ns	0.1336
siCtr vs. siMll1 + siSet1a	-0.000267	-0.002516 to 0.001982	No	ns	0.8123
siCtr vs. siMll1 + siSet1b	-0.0001163	-0.002365 to 0.002132	No	ns	0.9176
siMll1 vs. siMll1 + siMll2	0.001717	-0.0005317 to 0.003966	No	ns	0.1313
siMll1 vs. siMll1 + siSet1a	-0.0002567	-0.002505 to 0.001992	No	ns	0.8195
siMll1 vs. siMll1 + siSet1b	-0.000106	-0.002355 to 0.002143	No	ns	0.9249
siMll1 + siMll2 vs. siMll1 + siSet1a	-0.001974	-0.004222 to 0.0002751	No	ns	0.084
siMll1 + siMll2 vs. siMll1 + siSet1b	-0.001823	-0.004072 to 0.0004257	No	ns	0.1097
siMll1 + siSet1a vs. siMll1 + siSet1b	0.0001507	-0.002098 to 0.002399	No	ns	0.8934
Set1a
siCtr vs. siMll1	0.000117	-0.002132 to 0.002366	No	ns	0.9171
siCtr vs. siMll1 + siMll2	-7.3e-05	-0.002322 to 0.002176	No	ns	0.9482
siCtr vs. siMll1 + siSet1a	0.0003415	-0.001907 to 0.00259	No	ns	0.7614
siCtr vs. siMll1 + siSet1b	2.967e-05	-0.002219 to 0.002278	No	ns	0.9789
siMll1 vs. siMll1 + siMll2	-0.00019	-0.002439 to 0.002059	No	ns	0.8658
siMll1 vs. siMll1 + siSet1a	0.0002245	-0.002024 to 0.002473	No	ns	0.8417
siMll1 vs. siMll1 + siSet1b	-8.733e-05	-0.002336 to 0.002161	No	ns	0.9381
siMll1 + siMll2 vs. siMll1 + siSet1a	0.0004145	-0.001834 to 0.002663	No	ns	0.7125
siMll1 + siMll2 vs. siMll1 + siSet1b	0.0001027	-0.002146 to 0.002351	No	ns	0.9272
siMll1 + siSet1a vs. siMll1 + siSet1b	-0.0003119	-0.002561 to 0.001937	No	ns	0.7816
Set1b
siCtr vs. siMll1	-0.0006327	-0.002881 to 0.001616	No	ns	0.5742
siCtr vs. siMll1 + siMll2	-0.001182	-0.003431 to 0.001067	No	ns	0.2959
siCtr vs. siMll1 + siSet1a	-0.0002093	-0.002458 to 0.002039	No	ns	0.8523
siCtr vs. siMll1 + siSet1b	0.006553	0.004304 to 0.008802	Yes	****	<0.0001
siMll1 vs. siMll1 + siMll2	-0.0005493	-0.002798 to 0.001699	No	ns	0.6255
siMll1 vs. siMll1 + siSet1a	0.0004233	-0.001825 to 0.002672	No	ns	0.7067
siMll1 vs. siMll1 + siSet1b	0.007186	0.004937 to 0.009434	Yes	****	<0.0001
siMll1 + siMll2 vs. siMll1 + siSet1a	0.0009727	-0.001276 to 0.003221	No	ns	0.3888
siMll1 + siMll2 vs. siMll1 + siSet1b	0.007735	0.005486 to 0.009984	Yes	****	<0.0001
siMll1 + siSet1a vs. siMll1 + siSet1b	0.006762	0.004514 to 0.009011	Yes	****	<0.0001
Myf5
siCtr vs. siMll1	0.003846	0.001597 to 0.006095	Yes	**	0.0012
siCtr vs. siMll1 + siMll2	0.006112	0.003863 to 0.008361	Yes	****	<0.0001
siCtr vs. siMll1 + siSet1a	0.004505	0.002256 to 0.006754	Yes	***	0.0002
siCtr vs. siMll1 + siSet1b	0.007133	0.004884 to 0.009381	Yes	****	<0.0001
siMll1 vs. siMll1 + siMll2	0.002266	1.727e-005 to 0.004515	Yes	*	0.0483
siMll1 vs. siMll1 + siSet1a	0.000659	-0.00159 to 0.002908	No	ns	0.5585
siMll1 vs. siMll1 + siSet1b	0.003287	0.001038 to 0.005535	Yes	**	0.0051
siMll1 + siMll2 vs. siMll1 + siSet1a	-0.001607	-0.003856 to 0.0006417	No	ns	0.1572
siMll1 + siMll2 vs. siMll1 + siSet1b	0.001021	-0.001228 to 0.003269	No	ns	0.366
siMll1 + siSet1a vs. siMll1 + siSet1b	0.002628	0.0003789 to 0.004876	Yes	*	0.023
Pax7
siCtr vs. siMll1	0.003744	0.001495 to 0.005993	Yes	**	0.0016
siCtr vs. siMll1 + siMll2	0.008134	0.005885 to 0.01038	Yes	****	<0.0001
siCtr vs. siMll1 + siSet1a	0.00551	0.003262 to 0.007759	Yes	****	<0.0001
siCtr vs. siMll1 + siSet1b	0.007994	0.005745 to 0.01024	Yes	****	<0.0001
siMll1 vs. siMll1 + siMll2	0.00439	0.002141 to 0.006638	Yes	***	0.0003
siMll1 vs. siMll1 + siSet1a	0.001766	-0.0004824 to 0.004015	No	ns	0.1208
siMll1 vs. siMll1 + siSet1b	0.00425	0.002001 to 0.006498	Yes	***	0.0004
siMll1 + siMll2 vs. siMll1 + siSet1a	-0.002623	-0.004872 to -0.0003746	Yes	*	0.0232
siMll1 + siMll2 vs. siMll1 + siSet1b	-0.00014	-0.002389 to 0.002109	No	ns	0.9009
siMll1 + siSet1a vs. siMll1 + siSet1b	0.002483	0.0002346 to 0.004732	Yes	*	0.0311
Test details	Mean 1	Mean 2	Mean Diff.	SE of diff.	N1	N2	t	DF
Mll1
siCtr vs. siMll1	0.002315	0.0006307	0.001685	0.001118	3	3	1.506	48
siCtr vs. siMll1 + siMll2	0.002315	0.000774	0.001541	0.001118	3	3	1.378	48
siCtr vs. siMll1 + siSet1a	0.002315	0.001038	0.001277	0.001118	3	3	1.142	48
siCtr vs. siMll1 + siSet1b	0.002315	0.0006877	0.001628	0.001118	3	3	1.455	48
siMll1 vs. siMll1 + siMll2	0.0006307	0.000774	-0.0001433	0.001118	3	3	0.1282	48
siMll1 vs. siMll1 + siSet1a	0.0006307	0.001038	-0.0004073	0.001118	3	3	0.3642	48
siMll1 vs. siMll1 + siSet1b	0.0006307	0.0006877	-5.7e-05	0.001118	3	3	0.05096	48
siMll1 + siMll2 vs. siMll1 + siSet1a	0.000774	0.001038	-0.000264	0.001118	3	3	0.236	48
siMll1 + siMll2 vs. siMll1 + siSet1b	0.000774	0.0006877	8.633e-05	0.001118	3	3	0.07719	48
siMll1 + siSet1a vs. siMll1 + siSet1b	0.001038	0.0006877	0.0003503	0.001118	3	3	0.3132	48
Mll2
siCtr vs. siMll1	0.002461	0.002471	-1.033e-05	0.001118	3	3	0.009239	48
siCtr vs. siMll1 + siMll2	0.002461	0.000754	0.001707	0.001118	3	3	1.526	48
siCtr vs. siMll1 + siSet1a	0.002461	0.002728	-0.000267	0.001118	3	3	0.2387	48
siCtr vs. siMll1 + siSet1b	0.002461	0.002577	-0.0001163	0.001118	3	3	0.104	48
siMll1 vs. siMll1 + siMll2	0.002471	0.000754	0.001717	0.001118	3	3	1.535	48
siMll1 vs. siMll1 + siSet1a	0.002471	0.002728	-0.0002567	0.001118	3	3	0.2295	48
siMll1 vs. siMll1 + siSet1b	0.002471	0.002577	-0.000106	0.001118	3	3	0.09478	48
siMll1 + siMll2 vs. siMll1 + siSet1a	0.000754	0.002728	-0.001974	0.001118	3	3	1.765	48
siMll1 + siMll2 vs. siMll1 + siSet1b	0.000754	0.002577	-0.001823	0.001118	3	3	1.63	48
siMll1 + siSet1a vs. siMll1 + siSet1b	0.002728	0.002577	0.0001507	0.001118	3	3	0.1347	48
Set1a
siCtr vs. siMll1	0.0003997	0.0002827	0.000117	0.001118	3	3	0.1046	48
siCtr vs. siMll1 + siMll2	0.0003997	0.0004727	-7.3e-05	0.001118	3	3	0.06527	48
siCtr vs. siMll1 + siSet1a	0.0003997	5.813e-05	0.0003415	0.001118	3	3	0.3054	48
siCtr vs. siMll1 + siSet1b	0.0003997	0.00037	2.967e-05	0.001118	3	3	0.02653	48
siMll1 vs. siMll1 + siMll2	0.0002827	0.0004727	-0.00019	0.001118	3	3	0.1699	48
siMll1 vs. siMll1 + siSet1a	0.0002827	5.813e-05	0.0002245	0.001118	3	3	0.2008	48
siMll1 vs. siMll1 + siSet1b	0.0002827	0.00037	-8.733e-05	0.001118	3	3	0.07809	48
siMll1 + siMll2 vs. siMll1 + siSet1a	0.0004727	5.813e-05	0.0004145	0.001118	3	3	0.3706	48
siMll1 + siMll2 vs. siMll1 + siSet1b	0.0004727	0.00037	0.0001027	0.001118	3	3	0.0918	48
siMll1 + siSet1a vs. siMll1 + siSet1b	5.813e-05	0.00037	-0.0003119	0.001118	3	3	0.2788	48
Set1b
siCtr vs. siMll1	0.008023	0.008655	-0.0006327	0.001118	3	3	0.5657	48
siCtr vs. siMll1 + siMll2	0.008023	0.009205	-0.001182	0.001118	3	3	1.057	48
siCtr vs. siMll1 + siSet1a	0.008023	0.008232	-0.0002093	0.001118	3	3	0.1872	48
siCtr vs. siMll1 + siSet1b	0.008023	0.00147	0.006553	0.001118	3	3	5.859	48
siMll1 vs. siMll1 + siMll2	0.008655	0.009205	-0.0005493	0.001118	3	3	0.4912	48
siMll1 vs. siMll1 + siSet1a	0.008655	0.008232	0.0004233	0.001118	3	3	0.3785	48
siMll1 vs. siMll1 + siSet1b	0.008655	0.00147	0.007186	0.001118	3	3	6.425	48
siMll1 + siMll2 vs. siMll1 + siSet1a	0.009205	0.008232	0.0009727	0.001118	3	3	0.8697	48
siMll1 + siMll2 vs. siMll1 + siSet1b	0.009205	0.00147	0.007735	0.001118	3	3	6.916	48
siMll1 + siSet1a vs. siMll1 + siSet1b	0.008232	0.00147	0.006762	0.001118	3	3	6.046	48
Myf5
siCtr vs. siMll1	0.0082	0.004354	0.003846	0.001118	3	3	3.439	48
siCtr vs. siMll1 + siMll2	0.0082	0.002088	0.006112	0.001118	3	3	5.465	48
siCtr vs. siMll1 + siSet1a	0.0082	0.003695	0.004505	0.001118	3	3	4.028	48
siCtr vs. siMll1 + siSet1b	0.0082	0.001068	0.007133	0.001118	3	3	6.377	48
siMll1 vs. siMll1 + siMll2	0.004354	0.002088	0.002266	0.001118	3	3	2.026	48
siMll1 vs. siMll1 + siSet1a	0.004354	0.003695	0.000659	0.001118	3	3	0.5892	48
siMll1 vs. siMll1 + siSet1b	0.004354	0.001068	0.003287	0.001118	3	3	2.939	48
siMll1 + siMll2 vs. siMll1 + siSet1a	0.002088	0.003695	-0.001607	0.001118	3	3	1.437	48
siMll1 + siMll2 vs. siMll1 + siSet1b	0.002088	0.001068	0.001021	0.001118	3	3	0.9126	48
siMll1 + siSet1a vs. siMll1 + siSet1b	0.003695	0.001068	0.002628	0.001118	3	3	2.349	48
Pax7
siCtr vs. siMll1	0.03368	0.02993	0.003744	0.001118	3	3	3.348	48
siCtr vs. siMll1 + siMll2	0.03368	0.02554	0.008134	0.001118	3	3	7.272	48
siCtr vs. siMll1 + siSet1a	0.03368	0.02817	0.00551	0.001118	3	3	4.927	48
siCtr vs. siMll1 + siSet1b	0.03368	0.02568	0.007994	0.001118	3	3	7.147	48
siMll1 vs. siMll1 + siMll2	0.02993	0.02554	0.00439	0.001118	3	3	3.925	48
siMll1 vs. siMll1 + siSet1a	0.02993	0.02817	0.001766	0.001118	3	3	1.579	48
siMll1 vs. siMll1 + siSet1b	0.02993	0.02568	0.00425	0.001118	3	3	3.8	48
siMll1 + siMll2 vs. siMll1 + siSet1a	0.02554	0.02817	-0.002623	0.001118	3	3	2.346	48
siMll1 + siMll2 vs. siMll1 + siSet1b	0.02554	0.02568	-0.00014	0.001118	3	3	0.1252	48
siMll1 + siSet1a vs. siMll1 + siSet1b	0.02817	0.02568	0.002483	0.001118	3	3	2.22	48

[truncated: 2 more sheets: Suppl. 5, Suppl. 7]
